# Supplementary material for: Mendelian Randomization Reveals: Triglycerides and Sensorineural Hearing Loss
Source: Bioengineering (Basel). 2024 Apr 29;11(5):438. doi: 10.3390/bioengineering11050438 (PMC11118253; doi:10.3390/bioengineering11050438)
Supplement: Supplementary file 1 [file bioengineering-11-00438-s001.zip]

Archive with 7 entries (6 files):
- bioengineering-2955688-supplementary/Supplementary materials/
- bioengineering-2955688-supplementary/Supplementary materials/~$pplementary  1.docx
- bioengineering-2955688-supplementary/Supplementary materials/Supplementary  Figures.pdf
- bioengineering-2955688-supplementary/Supplementary materials/Supplementary File  S1.pdf
- bioengineering-2955688-supplementary/Supplementary materials/Supplementary File  S2.csv
- bioengineering-2955688-supplementary/Supplementary materials/Supplementary File  S3.csv
- bioengineering-2955688-supplementary/Supplementary materials/Supplementary File  S4.csv
