# Supplementary material for: Mendelian Randomization Reveals: Triglycerides and Sensorineural Hearing Loss
Source: Bioengineering (Basel). 2024 Apr 29;11(5):438. doi: 10.3390/bioengineering11050438 (PMC11118253; doi:10.3390/bioengineering11050438)
Supplement: Supplementary file 1 [file bioengineering-11-00438-s001.zip › bioengineering-2955688-supplementary/Supplementary materials/Supplementary File S2.csv]

SNP	effect_allele.exposure	other_allele.exposure	effect_allele.outcome	other_allele.outcome	beta.exposure	beta.outcome	eaf.exposure	eaf.outcome	remove	palindromic	ambiguous	id.outcome	chr	pos	se.outcome	samplesize.outcome	pval.outcome	outcome	originalname.outcome	outcome.deprecated	mr_keep.outcome	data_source.outcome	chr.exposure	pos.exposure	se.exposure	pval.exposure	samplesize.exposure	id.exposure	exposure	mr_keep.exposure	pval_origin.exposure	data_source.exposure	action	mr_keep	R2	F	FMean	F_pow_beta_se
rs10211562	T	G	T	G	-0.0131	-0.0125	0.449607	0.442	FALSE	FALSE	FALSE	finn-b-H8_HL_SEN_NAS	2	111930796	0.0126		0.3211	Sensorineural hearing loss || id:finn-b-H8_HL_SEN_NAS	Sensorineural hearing loss	Sensorineural hearing loss || ||	TRUE	igd	2	111930796	0.002	9.71404e-11	343992	ebi-a-GCST90018975	Triglycerides || id:ebi-a-GCST90018975	TRUE	reported	igd	2	TRUE	8.49334084440142e-05	29.2187248165455		42.9025
rs10242866	T	C	T	C	0.0156	-0.002	0.423849	0.2975	FALSE	FALSE	FALSE	finn-b-H8_HL_SEN_NAS	7	17920613	0.0137		0.8834	Sensorineural hearing loss || id:finn-b-H8_HL_SEN_NAS	Sensorineural hearing loss	Sensorineural hearing loss || ||	TRUE	igd	7	17920613	0.002	2.23975e-14	343992	ebi-a-GCST90018975	Triglycerides || id:ebi-a-GCST90018975	TRUE	reported	igd	2	TRUE	0.000118857522984857	40.8906594940617		60.84
rs10513686	A	G	A	G	0.0272	-0.0027	0.0988179	0.1313	FALSE	FALSE	FALSE	finn-b-H8_HL_SEN_NAS	3	170725542	0.0185		0.883	Sensorineural hearing loss || id:finn-b-H8_HL_SEN_NAS	Sensorineural hearing loss	Sensorineural hearing loss || ||	TRUE	igd	3	170725542	0.0034	1.44012e-15	343992	ebi-a-GCST90018975	Triglycerides || id:ebi-a-GCST90018975	TRUE	reported	igd	2	TRUE	0.000131769828571349	45.3334769147398		64
rs10519336	A	G	A	G	0.0135	0.0074	0.224068	0.318	FALSE	FALSE	FALSE	finn-b-H8_HL_SEN_NAS	5	112480104	0.0135		0.5835	Sensorineural hearing loss || id:finn-b-H8_HL_SEN_NAS	Sensorineural hearing loss	Sensorineural hearing loss || ||	TRUE	igd	5	112480104	0.0024	3.59104e-08	343992	ebi-a-GCST90018975	Triglycerides || id:ebi-a-GCST90018975	TRUE	reported	igd	2	TRUE	6.3372528186552e-05	21.8008975488864		31.640625
rs1057510	A	G	A	G	0.0153	-0.009	0.215624	0.2417	FALSE	FALSE	FALSE	finn-b-H8_HL_SEN_NAS	12	6683287	0.0147		0.5416	Sensorineural hearing loss || id:finn-b-H8_HL_SEN_NAS	Sensorineural hearing loss	Sensorineural hearing loss || ||	TRUE	igd	12	6683287	0.0025	7.06106e-10	343992	ebi-a-GCST90018975	Triglycerides || id:ebi-a-GCST90018975	TRUE	reported	igd	2	TRUE	7.91834194643443e-05	27.2404614544256		37.4544
rs10752652	C	T	C	T	0.0136	0.0029	0.476914	0.4985	FALSE	FALSE	FALSE	finn-b-H8_HL_SEN_NAS	9	92224551	0.0126		0.8191	Sensorineural hearing loss || id:finn-b-H8_HL_SEN_NAS	Sensorineural hearing loss	Sensorineural hearing loss || ||	TRUE	igd	9	92224551	0.002	2.84971e-11	343992	ebi-a-GCST90018975	Triglycerides || id:ebi-a-GCST90018975	TRUE	reported	igd	2	TRUE	9.22828461805517e-05	31.7473059894032		46.24
rs10763928	T	C	T	C	0.0173	0.0307	0.116765	0.06625	FALSE	FALSE	FALSE	finn-b-H8_HL_SEN_NAS	10	33632954	0.0253		0.2255	Sensorineural hearing loss || id:finn-b-H8_HL_SEN_NAS	Sensorineural hearing loss	Sensorineural hearing loss || ||	TRUE	igd	10	33632954	0.0031	4.17196e-08	343992	ebi-a-GCST90018975	Triglycerides || id:ebi-a-GCST90018975	TRUE	reported	igd	2	TRUE	6.17321149376195e-05	21.2365411939936		31.1436004162331
rs10775406	G	A	G	A	0.0206	0.0086	0.76111	0.7361	FALSE	FALSE	FALSE	finn-b-H8_HL_SEN_NAS	17	46197755	0.0142		0.545301	Sensorineural hearing loss || id:finn-b-H8_HL_SEN_NAS	Sensorineural hearing loss	Sensorineural hearing loss || ||	TRUE	igd	17	46197755	0.0027	3.457e-14	343992	ebi-a-GCST90018975	Triglycerides || id:ebi-a-GCST90018975	TRUE	reported	igd	2	TRUE	0.000154315601108088	53.0912164281479		58.2112482853224
rs10786114	T	C	T	C	-0.0266	-0.0164	0.868615	0.8578	FALSE	FALSE	FALSE	finn-b-H8_HL_SEN_NAS	10	95309022	0.018		0.3621	Sensorineural hearing loss || id:finn-b-H8_HL_SEN_NAS	Sensorineural hearing loss	Sensorineural hearing loss || ||	TRUE	igd	10	95309022	0.003	4.42486e-19	343992	ebi-a-GCST90018975	Triglycerides || id:ebi-a-GCST90018975	TRUE	reported	igd	2	TRUE	0.000161497713969438	55.5625718566841		78.6177777777778
rs10838681	A	G	A	G	-0.0219	-0.0114	0.374833	0.3546	FALSE	FALSE	FALSE	finn-b-H8_HL_SEN_NAS	11	47275064	0.0135		0.3963	Sensorineural hearing loss || id:finn-b-H8_HL_SEN_NAS	Sensorineural hearing loss	Sensorineural hearing loss || ||	TRUE	igd	11	47275064	0.0022	1.72187e-22	343992	ebi-a-GCST90018975	Triglycerides || id:ebi-a-GCST90018975	TRUE	reported	igd	2	TRUE	0.000224777113313313	77.3384631251361		99.0929752066116
rs10851698	T	C	T	C	0.0146	-0.0044	0.248561	0.2268	FALSE	FALSE	FALSE	finn-b-H8_HL_SEN_NAS	15	61947694	0.015		0.7687	Sensorineural hearing loss || id:finn-b-H8_HL_SEN_NAS	Sensorineural hearing loss	Sensorineural hearing loss || ||	TRUE	igd	15	61947694	0.0023	4.80098e-10	343992	ebi-a-GCST90018975	Triglycerides || id:ebi-a-GCST90018975	TRUE	reported	igd	2	TRUE	7.96273799702233e-05	27.3932036849955		40.2948960302458
rs10861662	C	A	C	A	0.018	-0.0144	0.246624	0.1766	FALSE	FALSE	FALSE	finn-b-H8_HL_SEN_NAS	12	107178653	0.0165		0.381	Sensorineural hearing loss || id:finn-b-H8_HL_SEN_NAS	Sensorineural hearing loss	Sensorineural hearing loss || ||	TRUE	igd	12	107178653	0.0023	1.05099e-14	343992	ebi-a-GCST90018975	Triglycerides || id:ebi-a-GCST90018975	TRUE	reported	igd	2	TRUE	0.000120398790500352	41.4209669785417		61.2476370510397
rs10889333	A	G	A	G	-0.0788	-0.012	0.302306	0.2641	FALSE	FALSE	FALSE	finn-b-H8_HL_SEN_NAS	1	62957030	0.0142		0.4011	Sensorineural hearing loss || id:finn-b-H8_HL_SEN_NAS	Sensorineural hearing loss	Sensorineural hearing loss || ||	TRUE	igd	1	62957030	0.0022	1e-200	343992	ebi-a-GCST90018975	Triglycerides || id:ebi-a-GCST90018975	TRUE	reported	igd	2	TRUE	0.00261935393582863	903.397879176131		1282.94214876033
rs11030102	G	C	G	C	0.0165	0.007	0.20012	0.2505	FALSE	TRUE	FALSE	finn-b-H8_HL_SEN_NAS	11	27681596	0.0144		0.6291	Sensorineural hearing loss || id:finn-b-H8_HL_SEN_NAS	Sensorineural hearing loss	Sensorineural hearing loss || ||	TRUE	igd	11	27681596	0.0026	3.53598e-10	343992	ebi-a-GCST90018975	Triglycerides || id:ebi-a-GCST90018975	TRUE	reported	igd	2	TRUE	8.71591961592e-05	29.9845053121835		40.2736686390533
rs11057837	T	C	T	C	0.0218	0.0204	0.10263	0.1216	FALSE	FALSE	FALSE	finn-b-H8_HL_SEN_NAS	12	125311720	0.0194		0.2932	Sensorineural hearing loss || id:finn-b-H8_HL_SEN_NAS	Sensorineural hearing loss	Sensorineural hearing loss || ||	TRUE	igd	12	125311720	0.0038	1.28201e-08	343992	ebi-a-GCST90018975	Triglycerides || id:ebi-a-GCST90018975	TRUE	reported	igd	2	TRUE	8.7536435544888e-05	30.1142945610909		32.9113573407202
rs11078597	C	T	C	T	0.0183	0.0039	0.190158	0.1893	FALSE	FALSE	FALSE	finn-b-H8_HL_SEN_NAS	17	1618363	0.0161		0.8083	Sensorineural hearing loss || id:finn-b-H8_HL_SEN_NAS	Sensorineural hearing loss	Sensorineural hearing loss || ||	TRUE	igd	17	1618363	0.0026	7.47137e-13	343992	ebi-a-GCST90018975	Triglycerides || id:ebi-a-GCST90018975	TRUE	reported	igd	2	TRUE	0.000103144736928412	35.4844180869731		49.5399408284024
rs1108627	T	C	T	C	0.0181	-0.0141	0.543411	0.5415	FALSE	FALSE	FALSE	finn-b-H8_HL_SEN_NAS	11	116369980	0.0126		0.2635	Sensorineural hearing loss || id:finn-b-H8_HL_SEN_NAS	Sensorineural hearing loss	Sensorineural hearing loss || ||	TRUE	igd	11	116369980	0.0021	2.5781e-17	343992	ebi-a-GCST90018975	Triglycerides || id:ebi-a-GCST90018975	TRUE	reported	igd	2	TRUE	0.000162570228133462	55.9316255927622		74.2879818594105
rs111703587	C	T	C	T	0.0372	-0.0068	0.047704	0.04629	FALSE	FALSE	FALSE	finn-b-H8_HL_SEN_NAS	3	172264728	0.0298		0.8182	Sensorineural hearing loss || id:finn-b-H8_HL_SEN_NAS	Sensorineural hearing loss	Sensorineural hearing loss || ||	TRUE	igd	3	172264728	0.0055	1.04496e-11	343992	ebi-a-GCST90018975	Triglycerides || id:ebi-a-GCST90018975	TRUE	reported	igd	2	TRUE	0.000125731075901829	43.2556713815718		45.7467768595041
rs11228377	C	T	C	T	-0.014	2e-04	0.533008	0.4122	FALSE	FALSE	FALSE	finn-b-H8_HL_SEN_NAS	11	68603346	0.0128		0.9846	Sensorineural hearing loss || id:finn-b-H8_HL_SEN_NAS	Sensorineural hearing loss	Sensorineural hearing loss || ||	TRUE	igd	11	68603346	0.0021	1.20199e-11	343992	ebi-a-GCST90018975	Triglycerides || id:ebi-a-GCST90018975	TRUE	reported	igd	2	TRUE	9.7572904998912e-05	33.5673788572441		44.4444444444445
rs11231694	C	G	C	G	0.0301	0.029	0.114376	0.07587	FALSE	TRUE	FALSE	finn-b-H8_HL_SEN_NAS	11	63862882	0.0238		0.2239	Sensorineural hearing loss || id:finn-b-H8_HL_SEN_NAS	Sensorineural hearing loss	Sensorineural hearing loss || ||	TRUE	igd	11	63862882	0.0033	1.22405e-19	343992	ebi-a-GCST90018975	Triglycerides || id:ebi-a-GCST90018975	TRUE	reported	igd	2	TRUE	0.0001835469905733	63.1499202651292		83.1965105601469
rs112424890	T	C	T	C	0.0175	0.0197	0.149682	0.1698	FALSE	FALSE	FALSE	finn-b-H8_HL_SEN_NAS	5	140933792	0.0167		0.2391	Sensorineural hearing loss || id:finn-b-H8_HL_SEN_NAS	Sensorineural hearing loss	Sensorineural hearing loss || ||	TRUE	igd	5	140933792	0.0029	1.068e-09	343992	ebi-a-GCST90018975	Triglycerides || id:ebi-a-GCST90018975	TRUE	reported	igd	2	TRUE	7.795734556155e-05	26.8186380095484		36.4149821640904
rs1128249	T	G	T	G	-0.0336	-0.022	0.315796	0.348	FALSE	FALSE	FALSE	finn-b-H8_HL_SEN_NAS	2	165528624	0.0132		0.0957194	Sensorineural hearing loss || id:finn-b-H8_HL_SEN_NAS	Sensorineural hearing loss	Sensorineural hearing loss || ||	TRUE	igd	2	165528624	0.0023	5.36167e-50	343992	ebi-a-GCST90018975	Triglycerides || id:ebi-a-GCST90018975	TRUE	reported	igd	2	TRUE	0.000487866259944161	167.903028980974		213.413988657845
rs1133400	G	A	G	A	0.0144	-0.0144	0.24025	0.1731	FALSE	FALSE	FALSE	finn-b-H8_HL_SEN_NAS	10	134459388	0.0167		0.3861	Sensorineural hearing loss || id:finn-b-H8_HL_SEN_NAS	Sensorineural hearing loss	Sensorineural hearing loss || ||	TRUE	igd	10	134459388	0.0024	9.85893e-10	343992	ebi-a-GCST90018975	Triglycerides || id:ebi-a-GCST90018975	TRUE	reported	igd	2	TRUE	7.569881568e-05	26.0416069245658		36
rs113366589	G	T	G	T	0.0249	-0.0109	0.092057	0.0529	FALSE	FALSE	FALSE	finn-b-H8_HL_SEN_NAS	17	40516616	0.028		0.6953	Sensorineural hearing loss || id:finn-b-H8_HL_SEN_NAS	Sensorineural hearing loss	Sensorineural hearing loss || ||	TRUE	igd	17	40516616	0.004	6.98892e-10	343992	ebi-a-GCST90018975	Triglycerides || id:ebi-a-GCST90018975	TRUE	reported	igd	2	TRUE	0.000103643982501415	35.6561890900999		38.750625
rs114165349	C	G	C	G	0.0863	0.0573	0.023534	0.0375	FALSE	TRUE	FALSE	finn-b-H8_HL_SEN_NAS	1	27021913	0.0332		0.0841608	Sensorineural hearing loss || id:finn-b-H8_HL_SEN_NAS	Sensorineural hearing loss	Sensorineural hearing loss || ||	TRUE	igd	1	27021913	0.0077	4.09261e-29	343992	ebi-a-GCST90018975	Triglycerides || id:ebi-a-GCST90018975	TRUE	reported	igd	2	TRUE	0.000342298079278701	117.787434703743		125.614606173048
rs11588907	T	C	T	C	-0.0136	-0.0207	0.34198	0.4037	FALSE	FALSE	FALSE	finn-b-H8_HL_SEN_NAS	1	178509462	0.0128		0.1076	Sensorineural hearing loss || id:finn-b-H8_HL_SEN_NAS	Sensorineural hearing loss	Sensorineural hearing loss || ||	TRUE	igd	1	178509462	0.0024	2.53898e-08	343992	ebi-a-GCST90018975	Triglycerides || id:ebi-a-GCST90018975	TRUE	reported	igd	2	TRUE	8.3242979077632e-05	28.6371362134453		32.1111111111111
rs115912456	G	A	G	A	-0.0364	-0.0523	0.040934	0.01769	FALSE	FALSE	FALSE	finn-b-H8_HL_SEN_NAS	5	82815158	0.0469		0.2654	Sensorineural hearing loss || id:finn-b-H8_HL_SEN_NAS	Sensorineural hearing loss	Sensorineural hearing loss || ||	TRUE	igd	5	82815158	0.0058	4.96604e-10	343992	ebi-a-GCST90018975	Triglycerides || id:ebi-a-GCST90018975	TRUE	reported	igd	2	TRUE	0.000104031639583988	35.7895669478258		39.3864447086802
rs11600815	A	G	A	G	-0.0365	5e-04	0.052967	0.08681	FALSE	FALSE	FALSE	finn-b-H8_HL_SEN_NAS	11	14797227	0.0224		0.9829	Sensorineural hearing loss || id:finn-b-H8_HL_SEN_NAS	Sensorineural hearing loss	Sensorineural hearing loss || ||	TRUE	igd	11	14797227	0.0053	5.71347e-12	343992	ebi-a-GCST90018975	Triglycerides || id:ebi-a-GCST90018975	TRUE	reported	igd	2	TRUE	0.00013365530851936	45.9822353474263		47.4279102883588
rs11664106	T	A	T	A	-0.0148	0.0019	0.37354	0.3316	FALSE	TRUE	FALSE	finn-b-H8_HL_SEN_NAS	18	2846812	0.0135		0.8912	Sensorineural hearing loss || id:finn-b-H8_HL_SEN_NAS	Sensorineural hearing loss	Sensorineural hearing loss || ||	TRUE	igd	18	2846812	0.0025	1.702e-09	343992	ebi-a-GCST90018975	Triglycerides || id:ebi-a-GCST90018975	TRUE	reported	igd	2	TRUE	0.000102514166988672	35.267463717098		35.0464
rs116843064	A	G	A	G	-0.2279	-0.0195	0.019519	0.0274	FALSE	FALSE	FALSE	finn-b-H8_HL_SEN_NAS	19	8429323	0.0385		0.611899	Sensorineural hearing loss || id:finn-b-H8_HL_SEN_NAS	Sensorineural hearing loss	Sensorineural hearing loss || ||	TRUE	igd	19	8429323	0.0084	1.77828e-163	343992	ebi-a-GCST90018975	Triglycerides || id:ebi-a-GCST90018975	TRUE	reported	igd	2	TRUE	0.00198799547855185	685.212764544811		736.088577097506
rs11759549	C	G	C	G	0.0393	0.028	0.0504946	0.0198	FALSE	TRUE	FALSE	finn-b-H8_HL_SEN_NAS	6	29817923	0.0449		0.5326	Sensorineural hearing loss || id:finn-b-H8_HL_SEN_NAS	Sensorineural hearing loss	Sensorineural hearing loss || ||	TRUE	igd	6	29817923	0.0046	1.0349e-17	343992	ebi-a-GCST90018975	Triglycerides || id:ebi-a-GCST90018975	TRUE	reported	igd	2	TRUE	0.000148100822902617	50.952748214211		72.9910207939509
rs11770163	C	G	C	G	0.0145	0.0213	0.284136	0.3572	FALSE	TRUE	FALSE	finn-b-H8_HL_SEN_NAS	7	116417848	0.0131		0.1041	Sensorineural hearing loss || id:finn-b-H8_HL_SEN_NAS	Sensorineural hearing loss	Sensorineural hearing loss || ||	TRUE	igd	7	116417848	0.0023	1.55299e-10	343992	ebi-a-GCST90018975	Triglycerides || id:ebi-a-GCST90018975	TRUE	reported	igd	2	TRUE	8.5530849438432e-05	29.4242735814398		39.7448015122873
rs12151142	C	T	C	T	0.0177	0.0109	0.385677	0.3799	FALSE	FALSE	FALSE	finn-b-H8_HL_SEN_NAS	19	56086584	0.0129		0.4015	Sensorineural hearing loss || id:finn-b-H8_HL_SEN_NAS	Sensorineural hearing loss	Sensorineural hearing loss || ||	TRUE	igd	19	56086584	0.0021	9.60506e-17	343992	ebi-a-GCST90018975	Triglycerides || id:ebi-a-GCST90018975	TRUE	reported	igd	2	TRUE	0.000148455757092015	51.0748782418001		71.0408163265306
rs12446515	T	C	T	C	-0.0357	0.0113	0.296073	0.2796	FALSE	FALSE	FALSE	finn-b-H8_HL_SEN_NAS	16	56987015	0.0141		0.4223	Sensorineural hearing loss || id:finn-b-H8_HL_SEN_NAS	Sensorineural hearing loss	Sensorineural hearing loss || ||	TRUE	igd	16	56987015	0.0022	7.80549e-58	343992	ebi-a-GCST90018975	Triglycerides || id:ebi-a-GCST90018975	TRUE	reported	igd	2	TRUE	0.000531242553556806	182.839257992312		263.324380165289
rs12492351	A	G	A	G	0.0144	0.0013	0.256586	0.3298	FALSE	FALSE	FALSE	finn-b-H8_HL_SEN_NAS	3	127265516	0.0134		0.924	Sensorineural hearing loss || id:finn-b-H8_HL_SEN_NAS	Sensorineural hearing loss	Sensorineural hearing loss || ||	TRUE	igd	3	127265516	0.0023	4.14696e-10	343992	ebi-a-GCST90018975	Triglycerides || id:ebi-a-GCST90018975	TRUE	reported	igd	2	TRUE	7.91076843157709e-05	27.2144051963571		39.1984877126654
rs12503461	T	C	T	C	-0.0119	-0.0156	0.39354	0.4292	FALSE	FALSE	FALSE	finn-b-H8_HL_SEN_NAS	4	55539264	0.0127		0.2202	Sensorineural hearing loss || id:finn-b-H8_HL_SEN_NAS	Sensorineural hearing loss	Sensorineural hearing loss || ||	TRUE	igd	4	55539264	0.0021	2.46502e-08	343992	ebi-a-GCST90018975	Triglycerides || id:ebi-a-GCST90018975	TRUE	reported	igd	2	TRUE	6.7595060536248e-05	23.2535967021407		32.1111111111111
rs12513202	T	C	T	C	0.0124	0.0096	0.648165	0.5332	FALSE	FALSE	FALSE	finn-b-H8_HL_SEN_NAS	4	71894563	0.0126		0.444	Sensorineural hearing loss || id:finn-b-H8_HL_SEN_NAS	Sensorineural hearing loss	Sensorineural hearing loss || ||	TRUE	igd	4	71894563	0.0022	7.97003e-09	343992	ebi-a-GCST90018975	Triglycerides || id:ebi-a-GCST90018975	TRUE	reported	igd	2	TRUE	7.0129054270968e-05	24.1253852691231		31.7685950413223
rs1260326	C	T	C	T	-0.0992	-0.013	0.566617	0.6493	FALSE	FALSE	FALSE	finn-b-H8_HL_SEN_NAS	2	27730940	0.0132		0.3255	Sensorineural hearing loss || id:finn-b-H8_HL_SEN_NAS	Sensorineural hearing loss	Sensorineural hearing loss || ||	TRUE	igd	2	27730940	0.002	1e-200	343992	ebi-a-GCST90018975	Triglycerides || id:ebi-a-GCST90018975	TRUE	reported	igd	2	TRUE	0.00483297792970488	1670.5699055226		2460.16
rs12878001	G	T	G	T	0.0197	0.0343	0.137959	0.1334	FALSE	FALSE	FALSE	finn-b-H8_HL_SEN_NAS	14	64239629	0.0185		0.0636502	Sensorineural hearing loss || id:finn-b-H8_HL_SEN_NAS	Sensorineural hearing loss	Sensorineural hearing loss || ||	TRUE	igd	14	64239629	0.0029	2.25009e-11	343992	ebi-a-GCST90018975	Triglycerides || id:ebi-a-GCST90018975	TRUE	reported	igd	2	TRUE	9.23082266481214e-05	31.7560382282615		46.1462544589774
rs12928099	A	C	A	C	-0.0307	-0.0067	0.29628	0.2823	FALSE	FALSE	FALSE	finn-b-H8_HL_SEN_NAS	16	15150505	0.0139		0.6306	Sensorineural hearing loss || id:finn-b-H8_HL_SEN_NAS	Sensorineural hearing loss	Sensorineural hearing loss || ||	TRUE	igd	16	15150505	0.0025	1.3119e-33	343992	ebi-a-GCST90018975	Triglycerides || id:ebi-a-GCST90018975	TRUE	reported	igd	2	TRUE	0.000393014864652768	135.246337112781		150.7984
rs13066793	G	A	G	A	-0.0229	-0.0095	0.090236	0.08196	FALSE	FALSE	FALSE	finn-b-H8_HL_SEN_NAS	3	87037543	0.0231		0.681201	Sensorineural hearing loss || id:finn-b-H8_HL_SEN_NAS	Sensorineural hearing loss	Sensorineural hearing loss || ||	TRUE	igd	3	87037543	0.004	1.65402e-08	343992	ebi-a-GCST90018975	Triglycerides || id:ebi-a-GCST90018975	TRUE	reported	igd	2	TRUE	8.61012672313213e-05	29.6205252796648		32.775625
rs13108218	G	A	G	A	-0.0318	-0.0272	0.578065	0.677	FALSE	FALSE	FALSE	finn-b-H8_HL_SEN_NAS	4	3443931	0.0135		0.0439602	Sensorineural hearing loss || id:finn-b-H8_HL_SEN_NAS	Sensorineural hearing loss	Sensorineural hearing loss || ||	TRUE	igd	4	3443931	0.0021	3.90122e-53	343992	ebi-a-GCST90018975	Triglycerides || id:ebi-a-GCST90018975	TRUE	reported	igd	2	TRUE	0.000493294715187822	169.772196804929		229.30612244898
rs13280055	A	G	A	G	0.0392	0.0426	0.13357	0.1068	FALSE	FALSE	FALSE	finn-b-H8_HL_SEN_NAS	8	11522353	0.0213		0.0456205	Sensorineural hearing loss || id:finn-b-H8_HL_SEN_NAS	Sensorineural hearing loss	Sensorineural hearing loss || ||	TRUE	igd	8	11522353	0.0035	1.30197e-29	343992	ebi-a-GCST90018975	Triglycerides || id:ebi-a-GCST90018975	TRUE	reported	igd	2	TRUE	0.000355667790457728	122.389693311349		125.44
rs1340819	C	A	C	A	-0.012	0.0036	0.318988	0.3241	FALSE	FALSE	FALSE	finn-b-H8_HL_SEN_NAS	13	29145323	0.0134		0.790999	Sensorineural hearing loss || id:finn-b-H8_HL_SEN_NAS	Sensorineural hearing loss	Sensorineural hearing loss || ||	TRUE	igd	13	29145323	0.0022	2.75797e-08	343992	ebi-a-GCST90018975	Triglycerides || id:ebi-a-GCST90018975	TRUE	reported	igd	2	TRUE	6.2563580886528e-05	21.5225927196273		29.7520661157025
rs138422027	A	C	A	C	-0.0248	-1e-04	0.0880676	0.05546	FALSE	FALSE	FALSE	finn-b-H8_HL_SEN_NAS	1	51353068	0.0273		0.9975	Sensorineural hearing loss || id:finn-b-H8_HL_SEN_NAS	Sensorineural hearing loss	Sensorineural hearing loss || ||	TRUE	igd	1	51353068	0.0035	2.73275e-12	343992	ebi-a-GCST90018975	Triglycerides || id:ebi-a-GCST90018975	TRUE	reported	igd	2	TRUE	9.87898132670216e-05	33.9860653427717		50.2073469387755
rs139624990	T	C	T	C	0.0686	0.0275	0.0098914	0.03247	FALSE	FALSE	FALSE	finn-b-H8_HL_SEN_NAS	14	49019992	0.036		0.4442	Sensorineural hearing loss || id:finn-b-H8_HL_SEN_NAS	Sensorineural hearing loss	Sensorineural hearing loss || ||	TRUE	igd	14	49019992	0.0125	4.176e-08	343992	ebi-a-GCST90018975	Triglycerides || id:ebi-a-GCST90018975	TRUE	reported	igd	2	TRUE	9.2176205174432e-05	31.7106157821794		30.118144
rs139974673	C	T	C	T	0.1444	0.0216	0.024986	0.005239	FALSE	FALSE	FALSE	finn-b-H8_HL_SEN_NAS	15	44027885	0.087		0.8041	Sensorineural hearing loss || id:finn-b-H8_HL_SEN_NAS	Sensorineural hearing loss	Sensorineural hearing loss || ||	TRUE	igd	15	44027885	0.0074	7.85416e-84	343992	ebi-a-GCST90018975	Triglycerides || id:ebi-a-GCST90018975	TRUE	reported	igd	2	TRUE	0.00101594914565027	349.831757887783		380.777209642074
rs141469619	G	A	G	A	0.3364	-0.0114	0.010112	0.004069	FALSE	FALSE	FALSE	finn-b-H8_HL_SEN_NAS	11	116714293	0.1048		0.9133	Sensorineural hearing loss || id:finn-b-H8_HL_SEN_NAS	Sensorineural hearing loss	Sensorineural hearing loss || ||	TRUE	igd	11	116714293	0.0122	1.27938e-166	343992	ebi-a-GCST90018975	Triglycerides || id:ebi-a-GCST90018975	TRUE	reported	igd	2	TRUE	0.00226550534093668	781.080724782507		760.312819134641
rs143791312	T	C	T	C	-0.113	0.0258	0.0252795	0.02162	FALSE	FALSE	FALSE	finn-b-H8_HL_SEN_NAS	11	116895355	0.0436		0.5543	Sensorineural hearing loss || id:finn-b-H8_HL_SEN_NAS	Sensorineural hearing loss	Sensorineural hearing loss || ||	TRUE	igd	11	116895355	0.0065	2.4581e-67	343992	ebi-a-GCST90018975	Triglycerides || id:ebi-a-GCST90018975	TRUE	reported	igd	2	TRUE	0.000629267732415056	216.598105472131		302.224852071006
rs144423449	A	G	A	G	-0.0549	0.0313	0.015846	0.004094	FALSE	FALSE	FALSE	finn-b-H8_HL_SEN_NAS	2	27289677	0.1017		0.7587	Sensorineural hearing loss || id:finn-b-H8_HL_SEN_NAS	Sensorineural hearing loss	Sensorineural hearing loss || ||	TRUE	igd	2	27289677	0.0095	7.02199e-09	343992	ebi-a-GCST90018975	Triglycerides || id:ebi-a-GCST90018975	TRUE	reported	igd	2	TRUE	9.40063949220377e-05	32.340299984244		33.3962326869806
rs149142833	T	C	T	C	0.0187	-0.0238	0.123398	0.162	FALSE	FALSE	FALSE	finn-b-H8_HL_SEN_NAS	20	32188142	0.017		0.1624	Sensorineural hearing loss || id:finn-b-H8_HL_SEN_NAS	Sensorineural hearing loss	Sensorineural hearing loss || ||	TRUE	igd	20	32188142	0.0031	2.63299e-09	343992	ebi-a-GCST90018975	Triglycerides || id:ebi-a-GCST90018975	TRUE	reported	igd	2	TRUE	7.56525875383705e-05	26.0257024990606		36.3881373569199
rs150460588	C	T	C	T	0.0245	0.0209	0.0770488	0.03124	FALSE	FALSE	FALSE	finn-b-H8_HL_SEN_NAS	15	57023457	0.0363		0.5643	Sensorineural hearing loss || id:finn-b-H8_HL_SEN_NAS	Sensorineural hearing loss	Sensorineural hearing loss || ||	TRUE	igd	15	57023457	0.0039	2.48102e-10	343992	ebi-a-GCST90018975	Triglycerides || id:ebi-a-GCST90018975	TRUE	reported	igd	2	TRUE	8.53702950434813e-05	29.3690350351932		39.4641683103222
rs1532085	G	A	G	A	-0.0353	0.0097	0.563246	0.577	FALSE	FALSE	FALSE	finn-b-H8_HL_SEN_NAS	15	58683366	0.0127		0.4443	Sensorineural hearing loss || id:finn-b-H8_HL_SEN_NAS	Sensorineural hearing loss	Sensorineural hearing loss || ||	TRUE	igd	15	58683366	0.0021	2.66809e-66	343992	ebi-a-GCST90018975	Triglycerides || id:ebi-a-GCST90018975	TRUE	reported	igd	2	TRUE	0.000613076139151955	211.021433312495		282.560090702948
rs1549293	T	C	T	C	-0.0151	0.0059	0.489997	0.3822	FALSE	FALSE	FALSE	finn-b-H8_HL_SEN_NAS	16	31141993	0.0129		0.645199	Sensorineural hearing loss || id:finn-b-H8_HL_SEN_NAS	Sensorineural hearing loss	Sensorineural hearing loss || ||	TRUE	igd	16	31141993	0.0023	4.40251e-11	343992	ebi-a-GCST90018975	Triglycerides || id:ebi-a-GCST90018975	TRUE	reported	igd	2	TRUE	0.000113959370634696	39.2053517218368		43.1020793950851
rs1556494	G	A	G	A	-0.0123	-0.0193	0.549014	0.6006	FALSE	FALSE	FALSE	finn-b-H8_HL_SEN_NAS	9	13723812	0.0128		0.1321	Sensorineural hearing loss || id:finn-b-H8_HL_SEN_NAS	Sensorineural hearing loss	Sensorineural hearing loss || ||	TRUE	igd	9	13723812	0.002	1.467e-09	343992	ebi-a-GCST90018975	Triglycerides || id:ebi-a-GCST90018975	TRUE	reported	igd	2	TRUE	7.49180902209343e-05	25.773004719392		37.8225
rs1561748	C	G	C	G	-0.0665	0.0042	0.27004	0.1449	FALSE	TRUE	FALSE	finn-b-H8_HL_SEN_NAS	8	19733244	0.0179		0.813	Sensorineural hearing loss || id:finn-b-H8_HL_SEN_NAS	Sensorineural hearing loss	Sensorineural hearing loss || ||	TRUE	igd	8	19733244	0.0028	1.11944e-123	343992	ebi-a-GCST90018975	Triglycerides || id:ebi-a-GCST90018975	TRUE	reported	igd	2	TRUE	0.0017434136746488	600.764250552094		564.0625
rs1672981	C	T	C	T	0.0315	0.0206	0.933175	0.9377	FALSE	FALSE	FALSE	finn-b-H8_HL_SEN_NAS	19	35547051	0.0259		0.426	Sensorineural hearing loss || id:finn-b-H8_HL_SEN_NAS	Sensorineural hearing loss	Sensorineural hearing loss || ||	TRUE	igd	19	35547051	0.004	6.17732e-15	343992	ebi-a-GCST90018975	Triglycerides || id:ebi-a-GCST90018975	TRUE	reported	igd	2	TRUE	0.000123752267749688	42.574811312664		62.015625
rs17052061	G	T	G	T	-0.0312	-0.0124	0.143216	0.09967	FALSE	FALSE	FALSE	finn-b-H8_HL_SEN_NAS	3	52346240	0.0208		0.5518	Sensorineural hearing loss || id:finn-b-H8_HL_SEN_NAS	Sensorineural hearing loss	Sensorineural hearing loss || ||	TRUE	igd	3	52346240	0.0029	1.89583e-26	343992	ebi-a-GCST90018975	Triglycerides || id:ebi-a-GCST90018975	TRUE	reported	igd	2	TRUE	0.000238892255667487	82.1961830586369		115.747919143876
rs17252123	A	G	A	G	0.029	0.0353	0.06198	0.03861	FALSE	FALSE	FALSE	finn-b-H8_HL_SEN_NAS	5	53323660	0.0327		0.2805	Sensorineural hearing loss || id:finn-b-H8_HL_SEN_NAS	Sensorineural hearing loss	Sensorineural hearing loss || ||	TRUE	igd	5	53323660	0.0048	2.172e-09	343992	ebi-a-GCST90018975	Triglycerides || id:ebi-a-GCST90018975	TRUE	reported	igd	2	TRUE	9.77889226872e-05	33.6417013008975		36.5017361111111
rs17311740	T	C	T	C	-0.0264	0.0029	0.068033	0.0694	FALSE	FALSE	FALSE	finn-b-H8_HL_SEN_NAS	1	61720648	0.0247		0.9064	Sensorineural hearing loss || id:finn-b-H8_HL_SEN_NAS	Sensorineural hearing loss	Sensorineural hearing loss || ||	TRUE	igd	1	61720648	0.0046	1.167e-08	343992	ebi-a-GCST90018975	Triglycerides || id:ebi-a-GCST90018975	TRUE	reported	igd	2	TRUE	8.83808158490611e-05	30.4048040453058		32.937618147448
rs17326656	T	G	T	G	0.016	0.0142	0.181436	0.1633	FALSE	FALSE	FALSE	finn-b-H8_HL_SEN_NAS	2	48962291	0.017		0.4024	Sensorineural hearing loss || id:finn-b-H8_HL_SEN_NAS	Sensorineural hearing loss	Sensorineural hearing loss || ||	TRUE	igd	2	48962291	0.0027	4.20204e-09	343992	ebi-a-GCST90018975	Triglycerides || id:ebi-a-GCST90018975	TRUE	reported	igd	2	TRUE	7.6040692686848e-05	26.1592270430934		35.116598079561
rs174574	C	A	C	A	-0.0465	-0.0139	0.637349	0.5858	FALSE	FALSE	FALSE	finn-b-H8_HL_SEN_NAS	11	61600342	0.0127		0.2753	Sensorineural hearing loss || id:finn-b-H8_HL_SEN_NAS	Sensorineural hearing loss	Sensorineural hearing loss || ||	TRUE	igd	11	61600342	0.0021	6.83912e-110	343992	ebi-a-GCST90018975	Triglycerides || id:ebi-a-GCST90018975	TRUE	reported	igd	2	TRUE	0.000999544398134575	344.177298004498		490.30612244898
rs17496249	G	A	G	A	-0.015	-3e-04	0.475264	0.4965	FALSE	FALSE	FALSE	finn-b-H8_HL_SEN_NAS	2	37102249	0.0125		0.979	Sensorineural hearing loss || id:finn-b-H8_HL_SEN_NAS	Sensorineural hearing loss	Sensorineural hearing loss || ||	TRUE	igd	2	37102249	0.002	1.69512e-13	343992	ebi-a-GCST90018975	Triglycerides || id:ebi-a-GCST90018975	TRUE	reported	igd	2	TRUE	0.0001122246586368	38.608493149437		56.25
rs1835346	G	A	G	A	-0.0427	-0.0119	0.024081	0.01504	FALSE	FALSE	FALSE	finn-b-H8_HL_SEN_NAS	6	161162290	0.052		0.8189	Sensorineural hearing loss || id:finn-b-H8_HL_SEN_NAS	Sensorineural hearing loss	Sensorineural hearing loss || ||	TRUE	igd	6	161162290	0.0076	1.97702e-08	343992	ebi-a-GCST90018975	Triglycerides || id:ebi-a-GCST90018975	TRUE	reported	igd	2	TRUE	8.56986610717486e-05	29.482008990767		31.5666551246537
rs1853413	G	C	G	C	-0.0122	-0.0261	0.341353	0.4135	FALSE	TRUE	FALSE	finn-b-H8_HL_SEN_NAS	9	1642998	0.0128		0.0405602	Sensorineural hearing loss || id:finn-b-H8_HL_SEN_NAS	Sensorineural hearing loss	Sensorineural hearing loss || ||	TRUE	igd	9	1642998	0.0021	9.96391e-09	343992	ebi-a-GCST90018975	Triglycerides || id:ebi-a-GCST90018975	TRUE	reported	igd	2	TRUE	6.69277305971129e-05	23.0240109929059		33.750566893424
rs186696265	T	C	T	C	-0.1023	0.0618	0.014913	0.01665	FALSE	FALSE	FALSE	finn-b-H8_HL_SEN_NAS	6	161111700	0.0499		0.2159	Sensorineural hearing loss || id:finn-b-H8_HL_SEN_NAS	Sensorineural hearing loss	Sensorineural hearing loss || ||	TRUE	igd	6	161111700	0.0096	1.92221e-26	343992	ebi-a-GCST90018975	Triglycerides || id:ebi-a-GCST90018975	TRUE	reported	igd	2	TRUE	0.00030748282943024	105.803551271017		113.5556640625
rs188247550	T	C	T	C	-0.1366	0.0273	0.013291	0.05096	FALSE	FALSE	FALSE	finn-b-H8_HL_SEN_NAS	19	19396616	0.0289		0.3454	Sensorineural hearing loss || id:finn-b-H8_HL_SEN_NAS	Sensorineural hearing loss	Sensorineural hearing loss || ||	TRUE	igd	19	19396616	0.0106	3.93641e-38	343992	ebi-a-GCST90018975	Triglycerides || id:ebi-a-GCST90018975	TRUE	reported	igd	2	TRUE	0.000489415975957679	168.43663715084		166.069419722321
rs1883025	T	C	T	C	-0.0176	0.0128	0.260288	0.1946	FALSE	FALSE	FALSE	finn-b-H8_HL_SEN_NAS	9	107664301	0.0159		0.4191	Sensorineural hearing loss || id:finn-b-H8_HL_SEN_NAS	Sensorineural hearing loss	Sensorineural hearing loss || ||	TRUE	igd	9	107664301	0.0023	1.46994e-14	343992	ebi-a-GCST90018975	Triglycerides || id:ebi-a-GCST90018975	TRUE	reported	igd	2	TRUE	0.000119281239059333	41.0364483024201		58.5557655954631
rs1928496	T	C	T	C	0.0153	-7e-04	0.769246	0.6831	FALSE	FALSE	FALSE	finn-b-H8_HL_SEN_NAS	13	31012904	0.0136		0.9588	Sensorineural hearing loss || id:finn-b-H8_HL_SEN_NAS	Sensorineural hearing loss	Sensorineural hearing loss || ||	TRUE	igd	13	31012904	0.0024	1.622e-10	343992	ebi-a-GCST90018975	Triglycerides || id:ebi-a-GCST90018975	TRUE	reported	igd	2	TRUE	8.31050360009791e-05	28.5896772801364		40.640625
rs2067819	A	G	A	G	-0.0228	-0.005	0.169495	0.2679	FALSE	FALSE	FALSE	finn-b-H8_HL_SEN_NAS	3	12359049	0.0141		0.724599	Sensorineural hearing loss || id:finn-b-H8_HL_SEN_NAS	Sensorineural hearing loss	Sensorineural hearing loss || ||	TRUE	igd	3	12359049	0.0027	9.72747e-17	343992	ebi-a-GCST90018975	Triglycerides || id:ebi-a-GCST90018975	TRUE	reported	igd	2	TRUE	0.000146352057511608	50.3510132378032		71.3086419753087
rs2070895	A	G	A	G	0.0524	3e-04	0.29121	0.2583	FALSE	FALSE	FALSE	finn-b-H8_HL_SEN_NAS	15	58723939	0.0144		0.9819	Sensorineural hearing loss || id:finn-b-H8_HL_SEN_NAS	Sensorineural hearing loss	Sensorineural hearing loss || ||	TRUE	igd	15	58723939	0.0023	6.53131e-115	343992	ebi-a-GCST90018975	Triglycerides || id:ebi-a-GCST90018975	TRUE	reported	igd	2	TRUE	0.00113348671832957	390.350553405966		519.047258979206
rs2070971	T	G	T	G	0.0196	5e-04	0.175388	0.1883	FALSE	FALSE	FALSE	finn-b-H8_HL_SEN_NAS	7	44197583	0.0161		0.9749	Sensorineural hearing loss || id:finn-b-H8_HL_SEN_NAS	Sensorineural hearing loss	Sensorineural hearing loss || ||	TRUE	igd	7	44197583	0.0027	2.65889e-13	343992	ebi-a-GCST90018975	Triglycerides || id:ebi-a-GCST90018975	TRUE	reported	igd	2	TRUE	0.000111119854638034	38.2283667274911		52.6968449931413
rs2081194	C	G	C	G	-0.0207	-0.0271	0.5998	0.6581	FALSE	TRUE	FALSE	finn-b-H8_HL_SEN_NAS	19	49263477	0.0133		0.0420001	Sensorineural hearing loss || id:finn-b-H8_HL_SEN_NAS	Sensorineural hearing loss	Sensorineural hearing loss || ||	TRUE	igd	19	49263477	0.0024	1.70098e-17	343992	ebi-a-GCST90018975	Triglycerides || id:ebi-a-GCST90018975	TRUE	reported	igd	2	TRUE	0.0002057094449208	70.7765513634004		74.390625
rs2122982	A	G	A	G	-0.0269	-0.0054	0.202514	0.2326	FALSE	FALSE	FALSE	finn-b-H8_HL_SEN_NAS	12	57781893	0.0148		0.7137	Sensorineural hearing loss || id:finn-b-H8_HL_SEN_NAS	Sensorineural hearing loss	Sensorineural hearing loss || ||	TRUE	igd	12	57781893	0.0025	3.29306e-26	343992	ebi-a-GCST90018975	Triglycerides || id:ebi-a-GCST90018975	TRUE	reported	igd	2	TRUE	0.000233729039933945	80.4192487606827		115.7776
rs2130382	G	C	G	C	-0.0242	0.0228	0.271005	0.2893	FALSE	TRUE	FALSE	finn-b-H8_HL_SEN_NAS	12	124484643	0.0139		0.1011	Sensorineural hearing loss || id:finn-b-H8_HL_SEN_NAS	Sensorineural hearing loss	Sensorineural hearing loss || ||	TRUE	igd	12	124484643	0.0023	4.67951e-26	343992	ebi-a-GCST90018975	Triglycerides || id:ebi-a-GCST90018975	TRUE	reported	igd	2	TRUE	0.000231399587721918	79.6175676527929		110.706994328923
rs2160348	C	T	C	T	0.0142	1e-04	0.781229	0.7755	FALSE	FALSE	FALSE	finn-b-H8_HL_SEN_NAS	2	64909166	0.015		0.9957	Sensorineural hearing loss || id:finn-b-H8_HL_SEN_NAS	Sensorineural hearing loss	Sensorineural hearing loss || ||	TRUE	igd	2	64909166	0.0025	1.17001e-08	343992	ebi-a-GCST90018975	Triglycerides || id:ebi-a-GCST90018975	TRUE	reported	igd	2	TRUE	6.89246854421535e-05	23.7110368210008		32.2624
rs2209815	T	G	T	G	-0.0126	0.0178	0.425063	0.3183	FALSE	FALSE	FALSE	finn-b-H8_HL_SEN_NAS	9	112561012	0.0135		0.1853	Sensorineural hearing loss || id:finn-b-H8_HL_SEN_NAS	Sensorineural hearing loss	Sensorineural hearing loss || ||	TRUE	igd	9	112561012	0.002	6.45104e-10	343992	ebi-a-GCST90018975	Triglycerides || id:ebi-a-GCST90018975	TRUE	reported	igd	2	TRUE	7.75969493037631e-05	26.6946460140949		39.69
rs2281721	T	C	T	C	-0.0429	0.0033	0.516618	0.5612	FALSE	FALSE	FALSE	finn-b-H8_HL_SEN_NAS	1	230297136	0.0127		0.7922	Sensorineural hearing loss || id:finn-b-H8_HL_SEN_NAS	Sensorineural hearing loss	Sensorineural hearing loss || ||	TRUE	igd	1	230297136	0.0021	2.47002e-89	343992	ebi-a-GCST90018975	Triglycerides || id:ebi-a-GCST90018975	TRUE	reported	igd	2	TRUE	0.000919188512390182	316.482563513853		417.326530612245
rs2302883	C	T	C	T	0.0147	-0.002	0.203578	0.1457	FALSE	FALSE	FALSE	finn-b-H8_HL_SEN_NAS	11	65824994	0.0178		0.9103	Sensorineural hearing loss || id:finn-b-H8_HL_SEN_NAS	Sensorineural hearing loss	Sensorineural hearing loss || ||	TRUE	igd	11	65824994	0.0025	6.02893e-09	343992	ebi-a-GCST90018975	Triglycerides || id:ebi-a-GCST90018975	TRUE	reported	igd	2	TRUE	7.00710712193369e-05	24.1054368825243		34.5744
rs2303566	A	G	A	G	-0.0183	-0.0027	0.369151	0.4367	FALSE	FALSE	FALSE	finn-b-H8_HL_SEN_NAS	2	219557738	0.0126		0.8313	Sensorineural hearing loss || id:finn-b-H8_HL_SEN_NAS	Sensorineural hearing loss	Sensorineural hearing loss || ||	TRUE	igd	2	219557738	0.0022	5.03501e-17	343992	ebi-a-GCST90018975	Triglycerides || id:ebi-a-GCST90018975	TRUE	reported	igd	2	TRUE	0.000155977387984706	53.6630319124081		69.1921487603306
rs2306363	T	G	T	G	-0.0167	0.0082	0.223045	0.1606	FALSE	FALSE	FALSE	finn-b-H8_HL_SEN_NAS	11	65405600	0.017		0.6303	Sensorineural hearing loss || id:finn-b-H8_HL_SEN_NAS	Sensorineural hearing loss	Sensorineural hearing loss || ||	TRUE	igd	11	65405600	0.0024	4.26383e-12	343992	ebi-a-GCST90018975	Triglycerides || id:ebi-a-GCST90018975	TRUE	reported	igd	2	TRUE	9.66610027058955e-05	33.2536326502766		48.4184027777778
rs2540945	G	A	G	A	-0.0177	-0.0137	0.34889	0.3288	FALSE	FALSE	FALSE	finn-b-H8_HL_SEN_NAS	2	65289825	0.0133		0.3035	Sensorineural hearing loss || id:finn-b-H8_HL_SEN_NAS	Sensorineural hearing loss	Sensorineural hearing loss || ||	TRUE	igd	2	65289825	0.0021	4.52585e-17	343992	ebi-a-GCST90018975	Triglycerides || id:ebi-a-GCST90018975	TRUE	reported	igd	2	TRUE	0.000142337526850782	48.9696560811378		71.0408163265306
rs2618567	T	G	T	G	0.0123	-0.0081	0.664873	0.6598	FALSE	FALSE	FALSE	finn-b-H8_HL_SEN_NAS	20	17844492	0.0134		0.5431	Sensorineural hearing loss || id:finn-b-H8_HL_SEN_NAS	Sensorineural hearing loss	Sensorineural hearing loss || ||	TRUE	igd	20	17844492	0.0022	1.017e-08	343992	ebi-a-GCST90018975	Triglycerides || id:ebi-a-GCST90018975	TRUE	reported	igd	2	TRUE	6.74199357474872e-05	23.193347391769		31.2582644628099
rs2678379	G	A	G	A	0.0592	0.0176	0.665433	0.7337	FALSE	FALSE	FALSE	finn-b-H8_HL_SEN_NAS	2	21226560	0.0142		0.2166	Sensorineural hearing loss || id:finn-b-H8_HL_SEN_NAS	Sensorineural hearing loss	Sensorineural hearing loss || ||	TRUE	igd	2	21226560	0.0024	2.1677e-131	343992	ebi-a-GCST90018975	Triglycerides || id:ebi-a-GCST90018975	TRUE	reported	igd	2	TRUE	0.0015604894818179	537.631745534538		608.444444444445
rs2699805	A	G	A	G	-0.0162	-0.0058	0.382678	0.4045	FALSE	FALSE	FALSE	finn-b-H8_HL_SEN_NAS	7	26394297	0.0128		0.6501	Sensorineural hearing loss || id:finn-b-H8_HL_SEN_NAS	Sensorineural hearing loss	Sensorineural hearing loss || ||	TRUE	igd	7	26394297	0.0021	6.07855e-15	343992	ebi-a-GCST90018975	Triglycerides || id:ebi-a-GCST90018975	TRUE	reported	igd	2	TRUE	0.000123995314600102	42.658437715694		59.5102040816327
rs2792751	C	T	C	T	0.0193	-0.0035	0.738895	0.6825	FALSE	FALSE	FALSE	finn-b-H8_HL_SEN_NAS	10	113940329	0.0135		0.7973	Sensorineural hearing loss || id:finn-b-H8_HL_SEN_NAS	Sensorineural hearing loss	Sensorineural hearing loss || ||	TRUE	igd	10	113940329	0.0023	3.52614e-17	343992	ebi-a-GCST90018975	Triglycerides || id:ebi-a-GCST90018975	TRUE	reported	igd	2	TRUE	0.000143728379752796	49.4482324654981		70.413988657845
rs2812208	C	G	C	G	-0.0515	0.0217	0.021097	0.02211	FALSE	TRUE	FALSE	finn-b-H8_HL_SEN_NAS	13	50707087	0.0424		0.6084	Sensorineural hearing loss || id:finn-b-H8_HL_SEN_NAS	Sensorineural hearing loss	Sensorineural hearing loss || ||	TRUE	igd	13	50707087	0.0081	1.739e-10	343992	ebi-a-GCST90018975	Triglycerides || id:ebi-a-GCST90018975	TRUE	reported	igd	2	TRUE	0.00010954809155696	37.6875766167723		40.4244779759183
rs2823291	C	G	C	G	0.0164	0.0155	0.199315	0.1814	FALSE	TRUE	FALSE	finn-b-H8_HL_SEN_NAS	21	16844621	0.0163		0.3419	Sensorineural hearing loss || id:finn-b-H8_HL_SEN_NAS	Sensorineural hearing loss	Sensorineural hearing loss || ||	TRUE	igd	21	16844621	0.0026	1.48501e-10	343992	ebi-a-GCST90018975	Triglycerides || id:ebi-a-GCST90018975	TRUE	reported	igd	2	TRUE	8.5845862474488e-05	29.532653488709		39.7869822485207
rs28359800	C	CAA	C	CAA	0.022	7e-04	0.328067	0.3795	FALSE	FALSE	FALSE	finn-b-H8_HL_SEN_NAS	6	31267774	0.014		0.9589	Sensorineural hearing loss || id:finn-b-H8_HL_SEN_NAS	Sensorineural hearing loss	Sensorineural hearing loss || ||	TRUE	igd	6	31267774	0.0022	2.98126e-24	343992	ebi-a-GCST90018975	Triglycerides || id:ebi-a-GCST90018975	TRUE	reported	igd	2	TRUE	0.000213384994118648	73.41797042006		100
rs28572074	C	T	C	T	0.0641	-0.2814	0.0189605	0.00065	FALSE	FALSE	FALSE	finn-b-H8_HL_SEN_NAS	6	32383378	0.2397		0.2403	Sensorineural hearing loss || id:finn-b-H8_HL_SEN_NAS	Sensorineural hearing loss	Sensorineural hearing loss || ||	TRUE	igd	6	32383378	0.0074	6.03254e-18	343992	ebi-a-GCST90018975	Triglycerides || id:ebi-a-GCST90018975	TRUE	reported	igd	2	TRUE	0.000152855945016078	52.588955060504		75.0330533235939
rs28679685	G	A	G	A	-0.0338	0.017	0.217646	0.2882	FALSE	FALSE	FALSE	finn-b-H8_HL_SEN_NAS	8	19931837	0.0139		0.2226	Sensorineural hearing loss || id:finn-b-H8_HL_SEN_NAS	Sensorineural hearing loss	Sensorineural hearing loss || ||	TRUE	igd	8	19931837	0.0025	9.85598e-43	343992	ebi-a-GCST90018975	Triglycerides || id:ebi-a-GCST90018975	TRUE	reported	igd	2	TRUE	0.000389060726546698	133.885088754703		182.7904
rs2896906	C	T	C	T	0.0184	0.0045	0.165413	0.1821	FALSE	FALSE	FALSE	finn-b-H8_HL_SEN_NAS	16	4647417	0.0163		0.7812	Sensorineural hearing loss || id:finn-b-H8_HL_SEN_NAS	Sensorineural hearing loss	Sensorineural hearing loss || ||	TRUE	igd	16	4647417	0.0027	1.66112e-11	343992	ebi-a-GCST90018975	Triglycerides || id:ebi-a-GCST90018975	TRUE	reported	igd	2	TRUE	9.34774583795187e-05	32.1583169857082		46.4417009602195
rs2925979	C	T	C	T	-0.0287	-0.0254	0.690302	0.6776	FALSE	FALSE	FALSE	finn-b-H8_HL_SEN_NAS	16	81534790	0.0134		0.0583405	Sensorineural hearing loss || id:finn-b-H8_HL_SEN_NAS	Sensorineural hearing loss	Sensorineural hearing loss || ||	TRUE	igd	16	81534790	0.0022	6.15744e-40	343992	ebi-a-GCST90018975	Triglycerides || id:ebi-a-GCST90018975	TRUE	reported	igd	2	TRUE	0.000352185378423555	121.190929997461		170.183884297521
rs293427	T	A	T	A	0.0165	0.0139	0.374733	0.4148	FALSE	TRUE	FALSE	finn-b-H8_HL_SEN_NAS	4	69592057	0.0128		0.2755	Sensorineural hearing loss || id:finn-b-H8_HL_SEN_NAS	Sensorineural hearing loss	Sensorineural hearing loss || ||	TRUE	igd	4	69592057	0.0021	1.44911e-14	343992	ebi-a-GCST90018975	Triglycerides || id:ebi-a-GCST90018975	TRUE	reported	igd	2	TRUE	0.00012758080330814	43.8921203219365		61.734693877551
rs2939312	A	G	A	G	0.0136	-0.0042	0.650606	0.6341	FALSE	FALSE	FALSE	finn-b-H8_HL_SEN_NAS	12	56932554	0.013		0.747799	Sensorineural hearing loss || id:finn-b-H8_HL_SEN_NAS	Sensorineural hearing loss	Sensorineural hearing loss || ||	TRUE	igd	12	56932554	0.0021	1.30801e-10	343992	ebi-a-GCST90018975	Triglycerides || id:ebi-a-GCST90018975	TRUE	reported	igd	2	TRUE	8.40894126960589e-05	28.9283496412489		41.9410430839002
rs2943645	T	C	T	C	0.0397	0.0204	0.712096	0.6386	FALSE	FALSE	FALSE	finn-b-H8_HL_SEN_NAS	2	227099180	0.013		0.1174	Sensorineural hearing loss || id:finn-b-H8_HL_SEN_NAS	Sensorineural hearing loss	Sensorineural hearing loss || ||	TRUE	igd	2	227099180	0.0023	5.66239e-67	343992	ebi-a-GCST90018975	Triglycerides || id:ebi-a-GCST90018975	TRUE	reported	igd	2	TRUE	0.000646245086694789	222.445601749328		297.937618147448
rs2954021	G	A	G	A	-0.0833	-0.0202	0.515973	0.5363	FALSE	FALSE	FALSE	finn-b-H8_HL_SEN_NAS	8	126482077	0.0125		0.108	Sensorineural hearing loss || id:finn-b-H8_HL_SEN_NAS	Sensorineural hearing loss	Sensorineural hearing loss || ||	TRUE	igd	8	126482077	0.002	1e-200	343992	ebi-a-GCST90018975	Triglycerides || id:ebi-a-GCST90018975	TRUE	reported	igd	2	TRUE	0.00346590426860502	1196.38295815901		1734.7225
rs2963469	T	A	T	A	0.0128	0.0052	0.329038	0.2711	FALSE	TRUE	FALSE	finn-b-H8_HL_SEN_NAS	5	158001309	0.0141		0.7135	Sensorineural hearing loss || id:finn-b-H8_HL_SEN_NAS	Sensorineural hearing loss	Sensorineural hearing loss || ||	TRUE	igd	5	158001309	0.0022	2.61499e-09	343992	ebi-a-GCST90018975	Triglycerides || id:ebi-a-GCST90018975	TRUE	reported	igd	2	TRUE	7.23425671761101e-05	24.8869200665968		33.8512396694215
rs328	G	C	G	C	-0.1871	0.001	0.107057	0.08861	FALSE	TRUE	FALSE	finn-b-H8_HL_SEN_NAS	8	19819724	0.022		0.9626	Sensorineural hearing loss || id:finn-b-H8_HL_SEN_NAS	Sensorineural hearing loss	Sensorineural hearing loss || ||	TRUE	igd	8	19819724	0.0032	1e-200	343992	ebi-a-GCST90018975	Triglycerides || id:ebi-a-GCST90018975	TRUE	reported	igd	2	TRUE	0.00669293145070999	2317.81446304636		3418.5947265625
rs34390319	C	T	C	T	-0.0231	-0.0163	0.09983	0.1037	FALSE	FALSE	FALSE	finn-b-H8_HL_SEN_NAS	10	63960611	0.0207		0.4294	Sensorineural hearing loss || id:finn-b-H8_HL_SEN_NAS	Sensorineural hearing loss	Sensorineural hearing loss || ||	TRUE	igd	10	63960611	0.0039	3.23303e-09	343992	ebi-a-GCST90018975	Triglycerides || id:ebi-a-GCST90018975	TRUE	reported	igd	2	TRUE	9.5904627237342e-05	32.9933969428084		35.0828402366864
rs34682685	A	G	A	G	0.0331	0.0527	0.10519	0.05768	FALSE	FALSE	FALSE	finn-b-H8_HL_SEN_NAS	16	72096227	0.0267		0.0485903	Sensorineural hearing loss || id:finn-b-H8_HL_SEN_NAS	Sensorineural hearing loss	Sensorineural hearing loss || ||	TRUE	igd	16	72096227	0.0038	2.95733e-18	343992	ebi-a-GCST90018975	Triglycerides || id:ebi-a-GCST90018975	TRUE	reported	igd	2	TRUE	0.000206248722518958	70.9621339087623		75.8732686980609
rs35225200	C	A	C	A	0.0313	0.0479	0.082956	0.02136	FALSE	FALSE	FALSE	finn-b-H8_HL_SEN_NAS	4	103146888	0.0435		0.2705	Sensorineural hearing loss || id:finn-b-H8_HL_SEN_NAS	Sensorineural hearing loss	Sensorineural hearing loss || ||	TRUE	igd	4	103146888	0.0043	4.83838e-13	343992	ebi-a-GCST90018975	Triglycerides || id:ebi-a-GCST90018975	TRUE	reported	igd	2	TRUE	0.00014905846597816	51.2822657676946		52.9848566792861
rs35482991	TC	T	TC	T	-0.0199	-0.0013	0.350869	0.3855	FALSE	FALSE	FALSE	finn-b-H8_HL_SEN_NAS	1	154239334	0.0129		0.9196	Sensorineural hearing loss || id:finn-b-H8_HL_SEN_NAS	Sensorineural hearing loss	Sensorineural hearing loss || ||	TRUE	igd	1	154239334	0.0021	4.56667e-21	343992	ebi-a-GCST90018975	Triglycerides || id:ebi-a-GCST90018975	TRUE	reported	igd	2	TRUE	0.000180390431511385	62.0637002332675		89.7981859410431
rs35859536	T	C	T	C	-0.012	-0.0138	0.340249	0.3752	FALSE	FALSE	FALSE	finn-b-H8_HL_SEN_NAS	8	118191475	0.0129		0.2873	Sensorineural hearing loss || id:finn-b-H8_HL_SEN_NAS	Sensorineural hearing loss	Sensorineural hearing loss || ||	TRUE	igd	8	118191475	0.0021	1.60498e-08	343992	ebi-a-GCST90018975	Triglycerides || id:ebi-a-GCST90018975	TRUE	reported	igd	2	TRUE	6.4650129983712e-05	22.2404360601793		32.6530612244898
rs35932591	T	C	T	C	0.0173	0.0017	0.158889	0.08809	FALSE	FALSE	FALSE	finn-b-H8_HL_SEN_NAS	2	121310704	0.0224		0.9406	Sensorineural hearing loss || id:finn-b-H8_HL_SEN_NAS	Sensorineural hearing loss	Sensorineural hearing loss || ||	TRUE	igd	2	121310704	0.0028	8.66403e-10	343992	ebi-a-GCST90018975	Triglycerides || id:ebi-a-GCST90018975	TRUE	reported	igd	2	TRUE	7.99961979417358e-05	27.5200936328353		38.1747448979592
rs3735080	T	C	T	C	0.0157	-0.0118	0.215725	0.3257	FALSE	FALSE	FALSE	finn-b-H8_HL_SEN_NAS	7	150217309	0.0134		0.3768	Sensorineural hearing loss || id:finn-b-H8_HL_SEN_NAS	Sensorineural hearing loss	Sensorineural hearing loss || ||	TRUE	igd	7	150217309	0.0024	1.45301e-10	343992	ebi-a-GCST90018975	Triglycerides || id:ebi-a-GCST90018975	TRUE	reported	igd	2	TRUE	8.34061643623875e-05	28.6932796754184		42.7934027777778
rs374796059	G	A	G	A	0.0239	0.0239	0.11035	0.07999	FALSE	FALSE	FALSE	finn-b-H8_HL_SEN_NAS	22	46624286	0.0231		0.3002	Sensorineural hearing loss || id:finn-b-H8_HL_SEN_NAS	Sensorineural hearing loss	Sensorineural hearing loss || ||	TRUE	igd	22	46624286	0.0037	1.008e-10	343992	ebi-a-GCST90018975	Triglycerides || id:ebi-a-GCST90018975	TRUE	reported	igd	2	TRUE	0.00011215465871355	38.5844084720379		41.7246165084003
rs37507	A	G	A	G	-0.0114	0.0123	0.4941	0.4594	FALSE	FALSE	FALSE	finn-b-H8_HL_SEN_NAS	5	57584949	0.0126		0.3286	Sensorineural hearing loss || id:finn-b-H8_HL_SEN_NAS	Sensorineural hearing loss	Sensorineural hearing loss || ||	TRUE	igd	5	57584949	0.002	1.88799e-08	343992	ebi-a-GCST90018975	Triglycerides || id:ebi-a-GCST90018975	TRUE	reported	igd	2	TRUE	6.49709521848e-05	22.3508099954569		32.49
rs3775228	T	C	T	C	0.0354	0.0021	0.392589	0.3966	FALSE	FALSE	FALSE	finn-b-H8_HL_SEN_NAS	4	87985166	0.0129		0.8731	Sensorineural hearing loss || id:finn-b-H8_HL_SEN_NAS	Sensorineural hearing loss	Sensorineural hearing loss || ||	TRUE	igd	4	87985166	0.0021	6.07016e-66	343992	ebi-a-GCST90018975	Triglycerides || id:ebi-a-GCST90018975	TRUE	reported	igd	2	TRUE	0.000597664278080639	205.713482617039		284.163265306123
rs38205	C	A	C	A	-0.0117	-0.007	0.592649	0.6493	FALSE	FALSE	FALSE	finn-b-H8_HL_SEN_NAS	7	15913588	0.0132		0.5961	Sensorineural hearing loss || id:finn-b-H8_HL_SEN_NAS	Sensorineural hearing loss	Sensorineural hearing loss || ||	TRUE	igd	7	15913588	0.0021	1.77301e-08	343992	ebi-a-GCST90018975	Triglycerides || id:ebi-a-GCST90018975	TRUE	reported	igd	2	TRUE	6.60949170511102e-05	22.7374933491483		31.0408163265306
rs3936510	T	G	T	G	0.0431	0.0047	0.20106	0.139	FALSE	FALSE	FALSE	finn-b-H8_HL_SEN_NAS	5	55860866	0.0182		0.7946	Sensorineural hearing loss || id:finn-b-H8_HL_SEN_NAS	Sensorineural hearing loss	Sensorineural hearing loss || ||	TRUE	igd	5	55860866	0.0029	1.69981e-49	343992	ebi-a-GCST90018975	Triglycerides || id:ebi-a-GCST90018975	TRUE	reported	igd	2	TRUE	0.000596793905498808	205.413725211847		220.881093935791
rs4149056	C	T	C	T	0.025	-0.0016	0.149873	0.2023	FALSE	FALSE	FALSE	finn-b-H8_HL_SEN_NAS	12	21331549	0.0157		0.9195	Sensorineural hearing loss || id:finn-b-H8_HL_SEN_NAS	Sensorineural hearing loss	Sensorineural hearing loss || ||	TRUE	igd	12	21331549	0.0028	4.81504e-19	343992	ebi-a-GCST90018975	Triglycerides || id:ebi-a-GCST90018975	TRUE	reported	igd	2	TRUE	0.00015926385483875	54.7939001137354		79.7193877551021
rs4257266	G	A	G	A	-0.015	-0.0062	0.639644	0.6923	FALSE	FALSE	FALSE	finn-b-H8_HL_SEN_NAS	17	57894459	0.0136		0.6476	Sensorineural hearing loss || id:finn-b-H8_HL_SEN_NAS	Sensorineural hearing loss	Sensorineural hearing loss || ||	TRUE	igd	17	57894459	0.0022	4.30725e-12	343992	ebi-a-GCST90018975	Triglycerides || id:ebi-a-GCST90018975	TRUE	reported	igd	2	TRUE	0.0001037247989688	35.6839949124762		46.4876033057851
rs4410790	C	T	C	T	0.0144	0.0135	0.571229	0.665	FALSE	FALSE	FALSE	finn-b-H8_HL_SEN_NAS	7	17284577	0.0133		0.3104	Sensorineural hearing loss || id:finn-b-H8_HL_SEN_NAS	Sensorineural hearing loss	Sensorineural hearing loss || ||	TRUE	igd	7	17284577	0.0021	5.1027e-12	343992	ebi-a-GCST90018975	Triglycerides || id:ebi-a-GCST90018975	TRUE	reported	igd	2	TRUE	0.000101575888866709	34.9446395440819		47.0204081632653
rs4722551	C	T	C	T	-0.0375	0.0067	0.122895	0.2155	FALSE	FALSE	FALSE	finn-b-H8_HL_SEN_NAS	7	25991826	0.0153		0.6623	Sensorineural hearing loss || id:finn-b-H8_HL_SEN_NAS	Sensorineural hearing loss	Sensorineural hearing loss || ||	TRUE	igd	7	25991826	0.0031	3.86723e-33	343992	ebi-a-GCST90018975	Triglycerides || id:ebi-a-GCST90018975	TRUE	reported	igd	2	TRUE	0.000303164490867188	104.317178477706		146.331945889698
rs4731702	T	C	T	C	-0.0296	0.0029	0.447818	0.4636	FALSE	FALSE	FALSE	finn-b-H8_HL_SEN_NAS	7	130433384	0.0126		0.8154	Sensorineural hearing loss || id:finn-b-H8_HL_SEN_NAS	Sensorineural hearing loss	Sensorineural hearing loss || ||	TRUE	igd	7	130433384	0.002	2.51304e-47	343992	ebi-a-GCST90018975	Triglycerides || id:ebi-a-GCST90018975	TRUE	reported	igd	2	TRUE	0.000433308500763192	149.118405450232		219.04
rs4843756	T	C	T	C	0.0142	-0.012	0.49908	0.3241	FALSE	FALSE	FALSE	finn-b-H8_HL_SEN_NAS	16	88003484	0.0134		0.3676	Sensorineural hearing loss || id:finn-b-H8_HL_SEN_NAS	Sensorineural hearing loss	Sensorineural hearing loss || ||	TRUE	igd	16	88003484	0.0023	1.06299e-09	343992	ebi-a-GCST90018975	Triglycerides || id:ebi-a-GCST90018975	TRUE	reported	igd	2	TRUE	0.000100819658663808	34.6844512583001		38.117202268431
rs492443	G	A	G	A	0.0172	-0.0132	0.258354	0.1952	FALSE	FALSE	FALSE	finn-b-H8_HL_SEN_NAS	18	57858802	0.0158		0.4016	Sensorineural hearing loss || id:finn-b-H8_HL_SEN_NAS	Sensorineural hearing loss	Sensorineural hearing loss || ||	TRUE	igd	18	57858802	0.0023	8.65167e-14	343992	ebi-a-GCST90018975	Triglycerides || id:ebi-a-GCST90018975	TRUE	reported	igd	2	TRUE	0.000113370154417509	39.0026211512616		55.9243856332703
rs4947121	C	T	C	T	0.0151	-0.0245	0.829021	0.8384	FALSE	FALSE	FALSE	finn-b-H8_HL_SEN_NAS	6	111834954	0.017		0.1508	Sensorineural hearing loss || id:finn-b-H8_HL_SEN_NAS	Sensorineural hearing loss	Sensorineural hearing loss || ||	TRUE	igd	6	111834954	0.0028	4.46098e-08	343992	ebi-a-GCST90018975	Triglycerides || id:ebi-a-GCST90018975	TRUE	reported	igd	2	TRUE	6.46386376945352e-05	22.2364823164672		29.0829081632653
rs4969179	G	T	G	T	-0.0174	0.0062	0.585172	0.7053	FALSE	FALSE	FALSE	finn-b-H8_HL_SEN_NAS	17	76391454	0.0137		0.6517	Sensorineural hearing loss || id:finn-b-H8_HL_SEN_NAS	Sensorineural hearing loss	Sensorineural hearing loss || ||	TRUE	igd	17	76391454	0.002	1.64816e-17	343992	ebi-a-GCST90018975	Triglycerides || id:ebi-a-GCST90018975	TRUE	reported	igd	2	TRUE	0.000146987394681496	50.5696269942098		75.69
rs4976033	G	A	G	A	0.0158	0.0179	0.406867	0.4033	FALSE	FALSE	FALSE	finn-b-H8_HL_SEN_NAS	5	67714246	0.0128		0.1608	Sensorineural hearing loss || id:finn-b-H8_HL_SEN_NAS	Sensorineural hearing loss	Sensorineural hearing loss || ||	TRUE	igd	5	67714246	0.0021	1.57688e-14	343992	ebi-a-GCST90018975	Triglycerides || id:ebi-a-GCST90018975	TRUE	reported	igd	2	TRUE	0.000120489367259596	41.4521319847829		56.6077097505669
rs5005705	A	C	A	C	-0.02	-0.0173	0.86806	0.769	FALSE	FALSE	FALSE	finn-b-H8_HL_SEN_NAS	1	98487510	0.0149		0.244	Sensorineural hearing loss || id:finn-b-H8_HL_SEN_NAS	Sensorineural hearing loss	Sensorineural hearing loss || ||	TRUE	igd	1	98487510	0.003	4.01791e-11	343992	ebi-a-GCST90018975	Triglycerides || id:ebi-a-GCST90018975	TRUE	reported	igd	2	TRUE	9.162546912e-05	31.521133261211		44.4444444444445
rs550057	T	C	T	C	-0.0191	0.0146	0.260029	0.3017	FALSE	FALSE	FALSE	finn-b-H8_HL_SEN_NAS	9	136146597	0.0136		0.2852	Sensorineural hearing loss || id:finn-b-H8_HL_SEN_NAS	Sensorineural hearing loss	Sensorineural hearing loss || ||	TRUE	igd	9	136146597	0.0023	6.87227e-17	343992	ebi-a-GCST90018975	Triglycerides || id:ebi-a-GCST90018975	TRUE	reported	igd	2	TRUE	0.00014038904369679	48.2992078208559		68.9621928166352
rs553779	G	A	G	A	-0.0189	-0.012	0.408537	0.4076	FALSE	FALSE	FALSE	finn-b-H8_HL_SEN_NAS	11	116530376	0.0128		0.35	Sensorineural hearing loss || id:finn-b-H8_HL_SEN_NAS	Sensorineural hearing loss	Sensorineural hearing loss || ||	TRUE	igd	11	116530376	0.0021	4.88427e-19	343992	ebi-a-GCST90018975	Triglycerides || id:ebi-a-GCST90018975	TRUE	reported	igd	2	TRUE	0.000172628533514779	59.3927421257234		81
rs55747707	A	G	A	G	-0.1069	-0.0273	0.17931	0.1799	FALSE	FALSE	FALSE	finn-b-H8_HL_SEN_NAS	7	73037366	0.0163		0.0946608	Sensorineural hearing loss || id:finn-b-H8_HL_SEN_NAS	Sensorineural hearing loss	Sensorineural hearing loss || ||	TRUE	igd	7	73037366	0.0026	1e-200	343992	ebi-a-GCST90018975	Triglycerides || id:ebi-a-GCST90018975	TRUE	reported	igd	2	TRUE	0.00336332672547776	1160.8550952634		1690.47485207101
rs57994353	C	T	C	T	0.0143	-0.0144	0.256416	0.2555	FALSE	FALSE	FALSE	finn-b-H8_HL_SEN_NAS	9	139356987	0.0144		0.3172	Sensorineural hearing loss || id:finn-b-H8_HL_SEN_NAS	Sensorineural hearing loss	Sensorineural hearing loss || ||	TRUE	igd	9	139356987	0.0023	1.084e-09	343992	ebi-a-GCST90018975	Triglycerides || id:ebi-a-GCST90018975	TRUE	reported	igd	2	TRUE	7.79789221553971e-05	26.8260612995809		38.65595463138
rs57996145	GT	G	GT	G	0.0278	-0.0018	0.16588	0.1357	FALSE	FALSE	FALSE	finn-b-H8_HL_SEN_NAS	4	26062913	0.0184		0.9202	Sensorineural hearing loss || id:finn-b-H8_HL_SEN_NAS	Sensorineural hearing loss	Sensorineural hearing loss || ||	TRUE	igd	4	26062913	0.0031	7.73571e-19	343992	ebi-a-GCST90018975	Triglycerides || id:ebi-a-GCST90018975	TRUE	reported	igd	2	TRUE	0.000213866197953408	73.5835704724416		80.420395421436
rs58542926	T	C	T	C	-0.0934	0.027	0.07625	0.06415	FALSE	FALSE	FALSE	finn-b-H8_HL_SEN_NAS	19	19379549	0.0257		0.2938	Sensorineural hearing loss || id:finn-b-H8_HL_SEN_NAS	Sensorineural hearing loss	Sensorineural hearing loss || ||	TRUE	igd	19	19379549	0.0038	1.23027e-134	343992	ebi-a-GCST90018975	Triglycerides || id:ebi-a-GCST90018975	TRUE	reported	igd	2	TRUE	0.001228904253875	423.250909133151		604.124653739612
rs5870855	AT	A	AT	A	-0.0211	1e-04	0.235284	0.314	FALSE	FALSE	FALSE	finn-b-H8_HL_SEN_NAS	5	118713456	0.0135		0.9968	Sensorineural hearing loss || id:finn-b-H8_HL_SEN_NAS	Sensorineural hearing loss	Sensorineural hearing loss || ||	TRUE	igd	5	118713456	0.0024	2.96006e-18	343992	ebi-a-GCST90018975	Triglycerides || id:ebi-a-GCST90018975	TRUE	reported	igd	2	TRUE	0.000160209209700684	55.1191966478728		77.2934027777778
rs59096593	C	T	C	T	-0.0151	0.001	0.2967	0.316	FALSE	FALSE	FALSE	finn-b-H8_HL_SEN_NAS	15	41890309	0.0135		0.9386	Sensorineural hearing loss || id:finn-b-H8_HL_SEN_NAS	Sensorineural hearing loss	Sensorineural hearing loss || ||	TRUE	igd	15	41890309	0.0025	2.943e-09	343992	ebi-a-GCST90018975	Triglycerides || id:ebi-a-GCST90018975	TRUE	reported	igd	2	TRUE	9.51572875422e-05	32.7362704363404		36.4816
rs59104589	T	C	T	C	-0.0115	0.0044	0.387003	0.3959	FALSE	FALSE	FALSE	finn-b-H8_HL_SEN_NAS	2	242237902	0.0128		0.7327	Sensorineural hearing loss || id:finn-b-H8_HL_SEN_NAS	Sensorineural hearing loss	Sensorineural hearing loss || ||	TRUE	igd	2	242237902	0.0021	2.44399e-08	343992	ebi-a-GCST90018975	Triglycerides || id:ebi-a-GCST90018975	TRUE	reported	igd	2	TRUE	6.27477788286195e-05	21.5859629104833		29.9886621315193
rs5965373	G	T	G	T	-0.0176	-0.0066		0.8325	FALSE	FALSE	FALSE	finn-b-H8_HL_SEN_NAS	X	66409433	0.0137		0.6284	Sensorineural hearing loss || id:finn-b-H8_HL_SEN_NAS	Sensorineural hearing loss	Sensorineural hearing loss || ||	TRUE	igd	X	66409433	0.0027	1.21801e-10	343992	ebi-a-GCST90018975	Triglycerides || id:ebi-a-GCST90018975	TRUE	reported	igd	2	TRUE				42.4910836762689
rs6066138	A	G	A	G	-0.0198	0.0024	0.214642	0.2146	FALSE	FALSE	FALSE	finn-b-H8_HL_SEN_NAS	20	45594711	0.0153		0.8774	Sensorineural hearing loss || id:finn-b-H8_HL_SEN_NAS	Sensorineural hearing loss	Sensorineural hearing loss || ||	TRUE	igd	20	45594711	0.0026	1.61585e-14	343992	ebi-a-GCST90018975	Triglycerides || id:ebi-a-GCST90018975	TRUE	reported	igd	2	TRUE	0.000132173002144371	45.4722012049895		57.9940828402367
rs6073958	C	T	C	T	0.0545	0.0164	0.175674	0.176	FALSE	FALSE	FALSE	finn-b-H8_HL_SEN_NAS	20	44551855	0.0164		0.317	Sensorineural hearing loss || id:finn-b-H8_HL_SEN_NAS	Sensorineural hearing loss	Sensorineural hearing loss || ||	TRUE	igd	20	44551855	0.0027	1.42988e-93	343992	ebi-a-GCST90018975	Triglycerides || id:ebi-a-GCST90018975	TRUE	reported	igd	2	TRUE	0.000860259521923422	296.175460706671		407.441700960219
rs6093446	A	G	A	G	0.0124	0.0387	0.300564	0.2425	FALSE	FALSE	FALSE	finn-b-H8_HL_SEN_NAS	20	39780932	0.0146		0.00782006	Sensorineural hearing loss || id:finn-b-H8_HL_SEN_NAS	Sensorineural hearing loss	Sensorineural hearing loss || ||	TRUE	igd	20	39780932	0.0022	1.44901e-08	343992	ebi-a-GCST90018975	Triglycerides || id:ebi-a-GCST90018975	TRUE	reported	igd	2	TRUE	6.46484786911181e-05	22.2398679585875		31.7685950413223
rs61993685	C	T	C	T	-0.0239	-0.0097	0.077957	0.08223	FALSE	FALSE	FALSE	finn-b-H8_HL_SEN_NAS	14	100765823	0.0229		0.6718	Sensorineural hearing loss || id:finn-b-H8_HL_SEN_NAS	Sensorineural hearing loss	Sensorineural hearing loss || ||	TRUE	igd	14	100765823	0.0043	3.21499e-08	343992	ebi-a-GCST90018975	Triglycerides || id:ebi-a-GCST90018975	TRUE	reported	igd	2	TRUE	8.21168139010254e-05	28.2496825877416		30.8929150892374
rs62117489	A	C	A	C	-0.0457	-0.031	0.054659	0.03485	FALSE	FALSE	FALSE	finn-b-H8_HL_SEN_NAS	19	8442202	0.0342		0.3657	Sensorineural hearing loss || id:finn-b-H8_HL_SEN_NAS	Sensorineural hearing loss	Sensorineural hearing loss || ||	TRUE	igd	19	8442202	0.0051	3.85834e-19	343992	ebi-a-GCST90018975	Triglycerides || id:ebi-a-GCST90018975	TRUE	reported	igd	2	TRUE	0.000215830378136389	74.2595192352531		80.2956555171088
rs62466875	T	C	T	C	0.0421	0.0053	0.028727	0.03138	FALSE	FALSE	FALSE	finn-b-H8_HL_SEN_NAS	7	72239827	0.0364		0.8853	Sensorineural hearing loss || id:finn-b-H8_HL_SEN_NAS	Sensorineural hearing loss	Sensorineural hearing loss || ||	TRUE	igd	7	72239827	0.007	2.39999e-09	343992	ebi-a-GCST90018975	Triglycerides || id:ebi-a-GCST90018975	TRUE	reported	igd	2	TRUE	9.89067150079902e-05	34.0262863238028		36.1716326530612
rs632057	G	T	G	T	-0.0276	0.0012	0.535237	0.5714	FALSE	FALSE	FALSE	finn-b-H8_HL_SEN_NAS	6	139834012	0.0127		0.9239	Sensorineural hearing loss || id:finn-b-H8_HL_SEN_NAS	Sensorineural hearing loss	Sensorineural hearing loss || ||	TRUE	igd	6	139834012	0.0021	2.30622e-38	343992	ebi-a-GCST90018975	Triglycerides || id:ebi-a-GCST90018975	TRUE	reported	igd	2	TRUE	0.000378988327228605	130.417621439558		172.734693877551
rs6432622	G	A	G	A	-0.0126	0.0116	0.393239	0.4508	FALSE	FALSE	FALSE	finn-b-H8_HL_SEN_NAS	2	161340270	0.0126		0.3581	Sensorineural hearing loss || id:finn-b-H8_HL_SEN_NAS	Sensorineural hearing loss	Sensorineural hearing loss || ||	TRUE	igd	2	161340270	0.0022	9.31794e-09	343992	ebi-a-GCST90018975	Triglycerides || id:ebi-a-GCST90018975	TRUE	reported	igd	2	TRUE	7.57609352608601e-05	26.0629786760234		32.801652892562
rs6490029	A	G	A	G	-0.0132	0.0094	0.323543	0.2108	FALSE	FALSE	FALSE	finn-b-H8_HL_SEN_NAS	12	111698457	0.0154		0.5412	Sensorineural hearing loss || id:finn-b-H8_HL_SEN_NAS	Sensorineural hearing loss	Sensorineural hearing loss || ||	TRUE	igd	12	111698457	0.0023	1.41501e-08	343992	ebi-a-GCST90018975	Triglycerides || id:ebi-a-GCST90018975	TRUE	reported	igd	2	TRUE	7.62693528535805e-05	26.2378958354388		32.937618147448
rs6492721	C	T	C	T	-0.015	0.0049	0.606308	0.6277	FALSE	FALSE	FALSE	finn-b-H8_HL_SEN_NAS	13	95258944	0.013		0.7047	Sensorineural hearing loss || id:finn-b-H8_HL_SEN_NAS	Sensorineural hearing loss	Sensorineural hearing loss || ||	TRUE	igd	13	95258944	0.0021	2.32006e-12	343992	ebi-a-GCST90018975	Triglycerides || id:ebi-a-GCST90018975	TRUE	reported	igd	2	TRUE	0.0001074143741112	36.9534398811278		51.0204081632653
rs6542680	T	C	T	C	0.0143	-0.0223	0.688186	0.649	FALSE	FALSE	FALSE	finn-b-H8_HL_SEN_NAS	2	3640142	0.0133		0.094541	Sensorineural hearing loss || id:finn-b-H8_HL_SEN_NAS	Sensorineural hearing loss	Sensorineural hearing loss || ||	TRUE	igd	2	3640142	0.0025	1.22501e-08	343992	ebi-a-GCST90018975	Triglycerides || id:ebi-a-GCST90018975	TRUE	reported	igd	2	TRUE	8.77613943056479e-05	30.1916916921592		32.7184
rs6606694	T	C	T	C	-0.0388	-0.0922	0.0246328	0.01268	FALSE	FALSE	FALSE	finn-b-H8_HL_SEN_NAS	12	109598889	0.0567		0.1039	Sensorineural hearing loss || id:finn-b-H8_HL_SEN_NAS	Sensorineural hearing loss	Sensorineural hearing loss || ||	TRUE	igd	12	109598889	0.0065	2.10698e-09	343992	ebi-a-GCST90018975	Triglycerides || id:ebi-a-GCST90018975	TRUE	reported	igd	2	TRUE	7.23394786462661e-05	24.8858574894855		35.6317159763314
rs664732	C	G	C	G	0.0325	-0.0241	0.040409	0.07152	FALSE	TRUE	FALSE	finn-b-H8_HL_SEN_NAS	5	131281458	0.0245		0.3246	Sensorineural hearing loss || id:finn-b-H8_HL_SEN_NAS	Sensorineural hearing loss	Sensorineural hearing loss || ||	TRUE	igd	5	131281458	0.0059	3.62402e-08	343992	ebi-a-GCST90018975	Triglycerides || id:ebi-a-GCST90018975	TRUE	reported	igd	2	TRUE	8.19145381188875e-05	28.1800903265994		30.343292157426
rs6658257	G	A	G	A	0.0192	7e-04	0.604678	0.6285	FALSE	FALSE	FALSE	finn-b-H8_HL_SEN_NAS	1	93820684	0.013		0.9545	Sensorineural hearing loss || id:finn-b-H8_HL_SEN_NAS	Sensorineural hearing loss	Sensorineural hearing loss || ||	TRUE	igd	1	93820684	0.002	9.2918e-21	343992	ebi-a-GCST90018975	Triglycerides || id:ebi-a-GCST90018975	TRUE	reported	igd	2	TRUE	0.00017624126642946	60.6359197903651		92.16
rs6730325	A	G	A	G	-0.0135	-0.0163	0.6021	0.6094	FALSE	FALSE	FALSE	finn-b-H8_HL_SEN_NAS	2	59315828	0.0128		0.2023	Sensorineural hearing loss || id:finn-b-H8_HL_SEN_NAS	Sensorineural hearing loss	Sensorineural hearing loss || ||	TRUE	igd	2	59315828	0.0024	1.26599e-08	343992	ebi-a-GCST90018975	Triglycerides || id:ebi-a-GCST90018975	TRUE	reported	igd	2	TRUE	8.7325302555e-05	30.0416542224387		31.640625
rs6792725	G	A	G	A	-0.0154	-0.0168	0.638963	0.5425	FALSE	FALSE	FALSE	finn-b-H8_HL_SEN_NAS	3	24520283	0.0128		0.188	Sensorineural hearing loss || id:finn-b-H8_HL_SEN_NAS	Sensorineural hearing loss	Sensorineural hearing loss || ||	TRUE	igd	3	24520283	0.0022	1.42889e-12	343992	ebi-a-GCST90018975	Triglycerides || id:ebi-a-GCST90018975	TRUE	reported	igd	2	TRUE	0.000109420541486176	37.6436910588889		49
rs6822892	G	A	G	A	-0.0146	-0.0134	0.32498	0.2504	FALSE	FALSE	FALSE	finn-b-H8_HL_SEN_NAS	4	157734675	0.0145		0.3535	Sensorineural hearing loss || id:finn-b-H8_HL_SEN_NAS	Sensorineural hearing loss	Sensorineural hearing loss || ||	TRUE	igd	4	157734675	0.0025	3.84902e-09	343992	ebi-a-GCST90018975	Triglycerides || id:ebi-a-GCST90018975	TRUE	reported	igd	2	TRUE	9.3520965589472e-05	32.1732858298795		34.1056
rs6882076	C	T	C	T	0.035	0.0017	0.682902	0.6672	FALSE	FALSE	FALSE	finn-b-H8_HL_SEN_NAS	5	156390297	0.0134		0.8961	Sensorineural hearing loss || id:finn-b-H8_HL_SEN_NAS	Sensorineural hearing loss	Sensorineural hearing loss || ||	TRUE	igd	5	156390297	0.0022	2.33185e-57	343992	ebi-a-GCST90018975	Triglycerides || id:ebi-a-GCST90018975	TRUE	reported	igd	2	TRUE	0.0005305398030702	182.597261973527		253.099173553719
rs6923071	T	C	T	C	-0.0169	-0.0122	0.434781	0.493	FALSE	FALSE	FALSE	finn-b-H8_HL_SEN_NAS	6	127188502	0.0125		0.3294	Sensorineural hearing loss || id:finn-b-H8_HL_SEN_NAS	Sensorineural hearing loss	Sensorineural hearing loss || ||	TRUE	igd	6	127188502	0.002	1.42692e-16	343992	ebi-a-GCST90018975	Triglycerides || id:ebi-a-GCST90018975	TRUE	reported	igd	2	TRUE	0.000140375305470318	48.2944806812127		71.4025
rs6938091	G	A	G	A	-0.0153	0.0294	0.173701	0.1947	FALSE	FALSE	FALSE	finn-b-H8_HL_SEN_NAS	6	20522290	0.0159		0.0649307	Sensorineural hearing loss || id:finn-b-H8_HL_SEN_NAS	Sensorineural hearing loss	Sensorineural hearing loss || ||	TRUE	igd	6	20522290	0.0027	1.47999e-08	343992	ebi-a-GCST90018975	Triglycerides || id:ebi-a-GCST90018975	TRUE	reported	igd	2	TRUE	6.71973897095998e-05	23.1167834737132		32.1111111111111
rs6977665	G	A	G	A	0.0145	0.0188	0.407864	0.5236	FALSE	FALSE	FALSE	finn-b-H8_HL_SEN_NAS	7	116976830	0.0126		0.1346	Sensorineural hearing loss || id:finn-b-H8_HL_SEN_NAS	Sensorineural hearing loss	Sensorineural hearing loss || ||	TRUE	igd	7	116976830	0.002	1.25314e-12	343992	ebi-a-GCST90018975	Triglycerides || id:ebi-a-GCST90018975	TRUE	reported	igd	2	TRUE	0.000101555357630432	34.937575569274		52.5625
rs7017739	G	C	G	C	0.0212	0.0095	0.12386	0.14	FALSE	TRUE	FALSE	finn-b-H8_HL_SEN_NAS	8	8707639	0.0193		0.6206	Sensorineural hearing loss || id:finn-b-H8_HL_SEN_NAS	Sensorineural hearing loss	Sensorineural hearing loss || ||	TRUE	igd	8	8707639	0.0035	2.25102e-09	343992	ebi-a-GCST90018975	Triglycerides || id:ebi-a-GCST90018975	TRUE	reported	igd	2	TRUE	9.7545289415552e-05	33.5578775189305		36.6889795918367
rs7076938	T	C	T	C	-0.0177	-0.0221	0.753306	0.7496	FALSE	FALSE	FALSE	finn-b-H8_HL_SEN_NAS	10	115789375	0.0144		0.1252	Sensorineural hearing loss || id:finn-b-H8_HL_SEN_NAS	Sensorineural hearing loss	Sensorineural hearing loss || ||	TRUE	igd	10	115789375	0.0023	4.6623e-14	343992	ebi-a-GCST90018975	Triglycerides || id:ebi-a-GCST90018975	TRUE	reported	igd	2	TRUE	0.000116441164968675	40.0592608845797		59.2230623818526
rs7140110	C	T	C	T	0.0245	0.0143	0.282198	0.2801	FALSE	FALSE	FALSE	finn-b-H8_HL_SEN_NAS	13	114544024	0.0141		0.3083	Sensorineural hearing loss || id:finn-b-H8_HL_SEN_NAS	Sensorineural hearing loss	Sensorineural hearing loss || ||	TRUE	igd	13	114544024	0.0023	2.84315e-27	343992	ebi-a-GCST90018975	Triglycerides || id:ebi-a-GCST90018975	TRUE	reported	igd	2	TRUE	0.000243176027699598	83.670468420531		113.468809073724
rs71603401	G	A	G	A	0.0253	-0.0041	0.117253	0.07769	FALSE	FALSE	FALSE	finn-b-H8_HL_SEN_NAS	4	18034463	0.0234		0.8623	Sensorineural hearing loss || id:finn-b-H8_HL_SEN_NAS	Sensorineural hearing loss	Sensorineural hearing loss || ||	TRUE	igd	4	18034463	0.0032	1.40314e-15	343992	ebi-a-GCST90018975	Triglycerides || id:ebi-a-GCST90018975	TRUE	reported	igd	2	TRUE	0.000132504690360598	45.5863288395298		62.5087890625
rs7225606	G	A	G	A	-0.0154	-0.0097	0.54781	0.5096	FALSE	FALSE	FALSE	finn-b-H8_HL_SEN_NAS	17	47349052	0.0126		0.4381	Sensorineural hearing loss || id:finn-b-H8_HL_SEN_NAS	Sensorineural hearing loss	Sensorineural hearing loss || ||	TRUE	igd	17	47349052	0.0023	4.44939e-11	343992	ebi-a-GCST90018975	Triglycerides || id:ebi-a-GCST90018975	TRUE	reported	igd	2	TRUE	0.000117495801193848	40.4221300832319		44.8317580340265
rs7250869	C	T	C	T	-0.0188	0.0034	0.635993	0.6736	FALSE	FALSE	FALSE	finn-b-H8_HL_SEN_NAS	19	33887405	0.0134		0.8017	Sensorineural hearing loss || id:finn-b-H8_HL_SEN_NAS	Sensorineural hearing loss	Sensorineural hearing loss || ||	TRUE	igd	19	33887405	0.0021	1.13292e-18	343992	ebi-a-GCST90018975	Triglycerides || id:ebi-a-GCST90018975	TRUE	reported	igd	2	TRUE	0.000163646893384883	56.3021085206163		80.1451247165533
rs72663520	T	C	T	C	0.0233	0.0142	0.215642	0.2156	FALSE	FALSE	FALSE	finn-b-H8_HL_SEN_NAS	1	40003410	0.0152		0.3507	Sensorineural hearing loss || id:finn-b-H8_HL_SEN_NAS	Sensorineural hearing loss	Sensorineural hearing loss || ||	TRUE	igd	1	40003410	0.0024	2.2269e-21	343992	ebi-a-GCST90018975	Triglycerides || id:ebi-a-GCST90018975	TRUE	reported	igd	2	TRUE	0.000183649402313772	63.1851618191177		94.2517361111111
rs72691637	A	G	A	G	-0.0147	0.0154	0.186674	0.2245	FALSE	FALSE	FALSE	finn-b-H8_HL_SEN_NAS	8	144306970	0.0152		0.3103	Sensorineural hearing loss || id:finn-b-H8_HL_SEN_NAS	Sensorineural hearing loss	Sensorineural hearing loss || ||	TRUE	igd	8	144306970	0.0026	1.99802e-08	343992	ebi-a-GCST90018975	Triglycerides || id:ebi-a-GCST90018975	TRUE	reported	igd	2	TRUE	6.56165140839583e-05	22.5729058351345		31.965976331361
rs72801474	A	G	A	G	-0.0314	-0.0177	0.092722	0.05769	FALSE	FALSE	FALSE	finn-b-H8_HL_SEN_NAS	5	132444128	0.027		0.5128	Sensorineural hearing loss || id:finn-b-H8_HL_SEN_NAS	Sensorineural hearing loss	Sensorineural hearing loss || ||	TRUE	igd	5	132444128	0.004	4.46375e-15	343992	ebi-a-GCST90018975	Triglycerides || id:ebi-a-GCST90018975	TRUE	reported	igd	2	TRUE	0.000165887041801495	57.072951172333		61.6225
rs72815843	A	G	A	G	-0.0181	0.0046	0.20699	0.1496	FALSE	FALSE	FALSE	finn-b-H8_HL_SEN_NAS	10	61462114	0.0176		0.7947	Sensorineural hearing loss || id:finn-b-H8_HL_SEN_NAS	Sensorineural hearing loss	Sensorineural hearing loss || ||	TRUE	igd	10	61462114	0.0029	3.14898e-10	343992	ebi-a-GCST90018975	Triglycerides || id:ebi-a-GCST90018975	TRUE	reported	igd	2	TRUE	0.000107551178565278	37.0005093630595		38.9548156956005
rs72836561	T	C	T	C	0.1412	0.0794	0.031831	0.03223	FALSE	FALSE	FALSE	finn-b-H8_HL_SEN_NAS	17	41926126	0.0355		0.0251501	Sensorineural hearing loss || id:finn-b-H8_HL_SEN_NAS	Sensorineural hearing loss	Sensorineural hearing loss || ||	TRUE	igd	17	41926126	0.0066	2.00909e-101	343992	ebi-a-GCST90018975	Triglycerides || id:ebi-a-GCST90018975	TRUE	reported	igd	2	TRUE	0.00122885557599563	423.234123198982		457.700642791552
rs7284966	G	A	G	A	0.0153	-0.0152	0.389592	0.3613	FALSE	FALSE	FALSE	finn-b-H8_HL_SEN_NAS	22	39152412	0.0131		0.2451	Sensorineural hearing loss || id:finn-b-H8_HL_SEN_NAS	Sensorineural hearing loss	Sensorineural hearing loss || ||	TRUE	igd	22	39152412	0.0021	4.28647e-13	343992	ebi-a-GCST90018975	Triglycerides || id:ebi-a-GCST90018975	TRUE	reported	igd	2	TRUE	0.000111337920228084	38.3033957996848		53.0816326530612
rs72959041	A	G	A	G	0.0595	0.0194	0.050192	0.06488	FALSE	FALSE	FALSE	finn-b-H8_HL_SEN_NAS	6	127454893	0.0259		0.4539	Sensorineural hearing loss || id:finn-b-H8_HL_SEN_NAS	Sensorineural hearing loss	Sensorineural hearing loss || ||	TRUE	igd	6	127454893	0.0054	2.33024e-28	343992	ebi-a-GCST90018975	Triglycerides || id:ebi-a-GCST90018975	TRUE	reported	igd	2	TRUE	0.000337546999384448	116.151999077017		121.407750342936
rs729761	G	T	G	T	0.0189	-0.0186	0.757987	0.6969	FALSE	FALSE	FALSE	finn-b-H8_HL_SEN_NAS	6	43804571	0.0138		0.1764	Sensorineural hearing loss || id:finn-b-H8_HL_SEN_NAS	Sensorineural hearing loss	Sensorineural hearing loss || ||	TRUE	igd	6	43804571	0.0024	5.10858e-15	343992	ebi-a-GCST90018975	Triglycerides || id:ebi-a-GCST90018975	TRUE	reported	igd	2	TRUE	0.000131055139328623	45.0875663349411		62.015625
rs7298844	G	A	G	A	0.015	-2e-04	0.181511	0.2001	FALSE	FALSE	FALSE	finn-b-H8_HL_SEN_NAS	12	46224063	0.0157		0.9874	Sensorineural hearing loss || id:finn-b-H8_HL_SEN_NAS	Sensorineural hearing loss	Sensorineural hearing loss || ||	TRUE	igd	12	46224063	0.0026	1.048e-08	343992	ebi-a-GCST90018975	Triglycerides || id:ebi-a-GCST90018975	TRUE	reported	igd	2	TRUE	6.685414059555e-05	22.9986933813441		33.2840236686391
rs73224072	C	G	C	G	0.0174	0.009	0.1883	0.1972	FALSE	TRUE	FALSE	finn-b-H8_HL_SEN_NAS	8	20550673	0.0158		0.567599	Sensorineural hearing loss || id:finn-b-H8_HL_SEN_NAS	Sensorineural hearing loss	Sensorineural hearing loss || ||	TRUE	igd	8	20550673	0.003	5.58895e-09	343992	ebi-a-GCST90018975	Triglycerides || id:ebi-a-GCST90018975	TRUE	reported	igd	2	TRUE	9.25495599672e-05	31.8390698250192		33.64
rs742036	A	G	A	G	-0.0139	-0.0089	0.376906	0.3402	FALSE	FALSE	FALSE	finn-b-H8_HL_SEN_NAS	16	960725	0.0133		0.5022	Sensorineural hearing loss || id:finn-b-H8_HL_SEN_NAS	Sensorineural hearing loss	Sensorineural hearing loss || ||	TRUE	igd	16	960725	0.0021	2.03704e-11	343992	ebi-a-GCST90018975	Triglycerides || id:ebi-a-GCST90018975	TRUE	reported	igd	2	TRUE	9.07499128295129e-05	31.219895717039		43.81179138322
rs75398587	G	C	G	C	-0.0274	0.0078	0.070206	0.0383	FALSE	TRUE	FALSE	finn-b-H8_HL_SEN_NAS	10	103946480	0.0326		0.8104	Sensorineural hearing loss || id:finn-b-H8_HL_SEN_NAS	Sensorineural hearing loss	Sensorineural hearing loss || ||	TRUE	igd	10	103946480	0.0045	1.573e-09	343992	ebi-a-GCST90018975	Triglycerides || id:ebi-a-GCST90018975	TRUE	reported	igd	2	TRUE	9.80148975646973e-05	33.7194496216808		37.0745679012346
rs754600	A	G	A	G	0.0155	-0.0139	0.283792	0.1923	FALSE	FALSE	FALSE	finn-b-H8_HL_SEN_NAS	9	95432029	0.0159		0.3814	Sensorineural hearing loss || id:finn-b-H8_HL_SEN_NAS	Sensorineural hearing loss	Sensorineural hearing loss || ||	TRUE	igd	9	95432029	0.0024	2.243e-10	343992	ebi-a-GCST90018975	Triglycerides || id:ebi-a-GCST90018975	TRUE	reported	igd	2	TRUE	9.7663595403648e-05	33.5985815411746		41.7100694444445
rs7571753	C	T	C	T	-0.0128	-0.0076	0.303918	0.4364	FALSE	FALSE	FALSE	finn-b-H8_HL_SEN_NAS	2	50733958	0.0126		0.5451	Sensorineural hearing loss || id:finn-b-H8_HL_SEN_NAS	Sensorineural hearing loss	Sensorineural hearing loss || ||	TRUE	igd	2	50733958	0.0023	2.52598e-08	343992	ebi-a-GCST90018975	Triglycerides || id:ebi-a-GCST90018975	TRUE	reported	igd	2	TRUE	6.93213099707597e-05	23.8474905561265		30.9716446124764
rs76308736	A	G	A	G	0.0334	0.0258	0.0580686	0.03169	FALSE	FALSE	FALSE	finn-b-H8_HL_SEN_NAS	8	10572792	0.0365		0.4785	Sensorineural hearing loss || id:finn-b-H8_HL_SEN_NAS	Sensorineural hearing loss	Sensorineural hearing loss || ||	TRUE	igd	8	10572792	0.0044	4.70544e-14	343992	ebi-a-GCST90018975	Triglycerides || id:ebi-a-GCST90018975	TRUE	reported	igd	2	TRUE	0.000122034762291927	41.9838613713424		57.6219008264463
rs76669111	T	G	T	G	-0.0235	0.0149	0.138525	0.1409	FALSE	FALSE	FALSE	finn-b-H8_HL_SEN_NAS	10	5245780	0.0181		0.4087	Sensorineural hearing loss || id:finn-b-H8_HL_SEN_NAS	Sensorineural hearing loss	Sensorineural hearing loss || ||	TRUE	igd	10	5245780	0.0029	1.01111e-15	343992	ebi-a-GCST90018975	Triglycerides || id:ebi-a-GCST90018975	TRUE	reported	igd	2	TRUE	0.000131806418022188	45.3460666380673		65.6658739595719
rs76957426	T	C	T	C	0.0133	0.0017	0.252231	0.3352	FALSE	FALSE	FALSE	finn-b-H8_HL_SEN_NAS	5	144501147	0.0133		0.8984	Sensorineural hearing loss || id:finn-b-H8_HL_SEN_NAS	Sensorineural hearing loss	Sensorineural hearing loss || ||	TRUE	igd	5	144501147	0.0024	2.04099e-08	343992	ebi-a-GCST90018975	Triglycerides || id:ebi-a-GCST90018975	TRUE	reported	igd	2	TRUE	6.67266306992254e-05	22.9548253923833		30.7100694444445
rs77009508	G	A	G	A	0.0452	-6e-04	0.075135	0.06115	FALSE	FALSE	FALSE	finn-b-H8_HL_SEN_NAS	6	161004972	0.0261		0.9809	Sensorineural hearing loss || id:finn-b-H8_HL_SEN_NAS	Sensorineural hearing loss	Sensorineural hearing loss || ||	TRUE	igd	6	161004972	0.0044	1.1259e-24	343992	ebi-a-GCST90018975	Triglycerides || id:ebi-a-GCST90018975	TRUE	reported	igd	2	TRUE	0.000283940603211192	97.7004692287848		105.528925619835
rs77342729	G	A	G	A	0.0388	-0.014	0.030786	0.04282	FALSE	FALSE	FALSE	finn-b-H8_HL_SEN_NAS	2	220107149	0.0311		0.652001	Sensorineural hearing loss || id:finn-b-H8_HL_SEN_NAS	Sensorineural hearing loss	Sensorineural hearing loss || ||	TRUE	igd	2	220107149	0.0067	7.11001e-09	343992	ebi-a-GCST90018975	Triglycerides || id:ebi-a-GCST90018975	TRUE	reported	igd	2	TRUE	8.98393064695795e-05	30.9065996599494		33.5361995990198
rs7861679	T	C	T	C	0.0124	0.0236	0.644655	0.7184	FALSE	FALSE	FALSE	finn-b-H8_HL_SEN_NAS	9	123375589	0.0139		0.0910605	Sensorineural hearing loss || id:finn-b-H8_HL_SEN_NAS	Sensorineural hearing loss	Sensorineural hearing loss || ||	TRUE	igd	9	123375589	0.0021	6.69098e-09	343992	ebi-a-GCST90018975	Triglycerides || id:ebi-a-GCST90018975	TRUE	reported	igd	2	TRUE	7.0445122773432e-05	24.2341249587409		34.8662131519274
rs7898735	C	T	C	T	0.0196	-0.0073	0.12699	0.06241	FALSE	FALSE	FALSE	finn-b-H8_HL_SEN_NAS	10	74712546	0.0262		0.7795	Sensorineural hearing loss || id:finn-b-H8_HL_SEN_NAS	Sensorineural hearing loss	Sensorineural hearing loss || ||	TRUE	igd	10	74712546	0.0032	5.46802e-10	343992	ebi-a-GCST90018975	Triglycerides || id:ebi-a-GCST90018975	TRUE	reported	igd	2	TRUE	8.5178674975968e-05	29.3031084049298		37.515625
rs79192570	A	G	A	G	-0.0276	-0.0098	0.14384	0.07369	FALSE	FALSE	FALSE	finn-b-H8_HL_SEN_NAS	13	114625570	0.0241		0.684101	Sensorineural hearing loss || id:finn-b-H8_HL_SEN_NAS	Sensorineural hearing loss	Sensorineural hearing loss || ||	TRUE	igd	13	114625570	0.0033	6.08695e-17	343992	ebi-a-GCST90018975	Triglycerides || id:ebi-a-GCST90018975	TRUE	reported	igd	2	TRUE	0.000187621570879488	64.5520555248962		69.9504132231405
rs7924036	T	G	T	G	-0.0311	-0.0225	0.549388	0.5136	FALSE	FALSE	FALSE	finn-b-H8_HL_SEN_NAS	10	65191645	0.0125		0.0729206	Sensorineural hearing loss || id:finn-b-H8_HL_SEN_NAS	Sensorineural hearing loss	Sensorineural hearing loss || ||	TRUE	igd	10	65191645	0.002	4.37119e-52	343992	ebi-a-GCST90018975	Triglycerides || id:ebi-a-GCST90018975	TRUE	reported	igd	2	TRUE	0.000478886611978596	164.811131498897		241.8025
rs7947951	G	A	G	A	0.0182	0.0182	0.592594	0.5377	FALSE	FALSE	FALSE	finn-b-H8_HL_SEN_NAS	11	13356030	0.0126		0.1495	Sensorineural hearing loss || id:finn-b-H8_HL_SEN_NAS	Sensorineural hearing loss	Sensorineural hearing loss || ||	TRUE	igd	11	13356030	0.0022	7.04206e-17	343992	ebi-a-GCST90018975	Triglycerides || id:ebi-a-GCST90018975	TRUE	reported	igd	2	TRUE	0.000159940129119127	55.0266059781535		68.4380165289256
rs79719909	G	A	G	A	-0.0263	0.0103	0.18644	0.2183	FALSE	FALSE	FALSE	finn-b-H8_HL_SEN_NAS	12	20474706	0.0153		0.5004	Sensorineural hearing loss || id:finn-b-H8_HL_SEN_NAS	Sensorineural hearing loss	Sensorineural hearing loss || ||	TRUE	igd	12	20474706	0.0026	1.25893e-23	343992	ebi-a-GCST90018975	Triglycerides || id:ebi-a-GCST90018975	TRUE	reported	igd	2	TRUE	0.000209831253259232	72.195001576303		102.32100591716
rs8025505	T	C	T	C	0.0187	-0.0079	0.339078	0.2857	FALSE	FALSE	FALSE	finn-b-H8_HL_SEN_NAS	15	102067841	0.0139		0.5706	Sensorineural hearing loss || id:finn-b-H8_HL_SEN_NAS	Sensorineural hearing loss	Sensorineural hearing loss || ||	TRUE	igd	15	102067841	0.0022	5.85599e-17	343992	ebi-a-GCST90018975	Triglycerides || id:ebi-a-GCST90018975	TRUE	reported	igd	2	TRUE	0.000156733932393052	53.9233570236802		72.25
rs8049676	G	A	G	A	-0.0157	0.0065	0.539121	0.6069	FALSE	FALSE	FALSE	finn-b-H8_HL_SEN_NAS	16	69551479	0.0129		0.612901	Sensorineural hearing loss || id:finn-b-H8_HL_SEN_NAS	Sensorineural hearing loss	Sensorineural hearing loss || ||	TRUE	igd	16	69551479	0.0021	9.85825e-14	343992	ebi-a-GCST90018975	Triglycerides || id:ebi-a-GCST90018975	TRUE	reported	igd	2	TRUE	0.00012249051745704	42.1406749331257		55.8934240362812
rs8088001	G	T	G	T	-0.0291	0.0298	0.0639483	0.1057	FALSE	FALSE	FALSE	finn-b-H8_HL_SEN_NAS	18	287705	0.0207		0.1488	Sensorineural hearing loss || id:finn-b-H8_HL_SEN_NAS	Sensorineural hearing loss	Sensorineural hearing loss || ||	TRUE	igd	18	287705	0.0041	1.55812e-12	343992	ebi-a-GCST90018975	Triglycerides || id:ebi-a-GCST90018975	TRUE	reported	igd	2	TRUE	0.000101378255498852	34.8766418421577		50.3753718024985
rs852392	A	G	A	G	0.0151	-0.0107	0.179681	0.1422	FALSE	FALSE	FALSE	finn-b-H8_HL_SEN_NAS	7	5572132	0.0182		0.5592	Sensorineural hearing loss || id:finn-b-H8_HL_SEN_NAS	Sensorineural hearing loss	Sensorineural hearing loss || ||	TRUE	igd	7	5572132	0.0027	1.29e-08	343992	ebi-a-GCST90018975	Triglycerides || id:ebi-a-GCST90018975	TRUE	reported	igd	2	TRUE	6.72154045517488e-05	23.122981232294		31.2770919067215
rs863750	T	C	T	C	0.024	0.0056	0.569156	0.5747	FALSE	FALSE	FALSE	finn-b-H8_HL_SEN_NAS	12	124505444	0.0127		0.661601	Sensorineural hearing loss || id:finn-b-H8_HL_SEN_NAS	Sensorineural hearing loss	Sensorineural hearing loss || ||	TRUE	igd	12	124505444	0.002	9.54993e-32	343992	ebi-a-GCST90018975	Triglycerides || id:ebi-a-GCST90018975	TRUE	reported	igd	2	TRUE	0.000282490499708928	97.2013654571746		144
rs870526	T	C	T	C	-0.0164	0.0016	0.505246	0.6101	FALSE	FALSE	FALSE	finn-b-H8_HL_SEN_NAS	2	20369562	0.0129		0.9019	Sensorineural hearing loss || id:finn-b-H8_HL_SEN_NAS	Sensorineural hearing loss	Sensorineural hearing loss || ||	TRUE	igd	2	20369562	0.002	4.3451e-16	343992	ebi-a-GCST90018975	Triglycerides || id:ebi-a-GCST90018975	TRUE	reported	igd	2	TRUE	0.000134465196164033	46.2609033099041		67.24
rs917196	G	C	G	C	-0.0133	0.015	0.236801	0.2277	FALSE	TRUE	FALSE	finn-b-H8_HL_SEN_NAS	7	30728472	0.0149		0.3134	Sensorineural hearing loss || id:finn-b-H8_HL_SEN_NAS	Sensorineural hearing loss	Sensorineural hearing loss || ||	TRUE	igd	7	30728472	0.0024	3.64998e-08	343992	ebi-a-GCST90018975	Triglycerides || id:ebi-a-GCST90018975	TRUE	reported	igd	2	TRUE	6.39373456022382e-05	21.9952138293021		30.7100694444445
rs9264277	C	T	C	T	0.0145	0.015	0.63166	0.7299	FALSE	FALSE	FALSE	finn-b-H8_HL_SEN_NAS	6	31224667	0.0142		0.2908	Sensorineural hearing loss || id:finn-b-H8_HL_SEN_NAS	Sensorineural hearing loss	Sensorineural hearing loss || ||	TRUE	igd	6	31224667	0.0024	1.83599e-09	343992	ebi-a-GCST90018975	Triglycerides || id:ebi-a-GCST90018975	TRUE	reported	igd	2	TRUE	9.78359034702e-05	33.6578653823827		36.5017361111111
rs9297994	A	G	A	G	-0.0232	0.0114	0.70642	0.6228	FALSE	FALSE	FALSE	finn-b-H8_HL_SEN_NAS	8	59392324	0.013		0.3769	Sensorineural hearing loss || id:finn-b-H8_HL_SEN_NAS	Sensorineural hearing loss	Sensorineural hearing loss || ||	TRUE	igd	8	59392324	0.0022	3.83796e-25	343992	ebi-a-GCST90018975	Triglycerides || id:ebi-a-GCST90018975	TRUE	reported	igd	2	TRUE	0.000223252030729728	76.8136148462212		111.206611570248
rs940904	A	G	A	G	0.0154	-0.0034	0.766203	0.7829	FALSE	FALSE	FALSE	finn-b-H8_HL_SEN_NAS	12	123491572	0.0152		0.8212	Sensorineural hearing loss || id:finn-b-H8_HL_SEN_NAS	Sensorineural hearing loss	Sensorineural hearing loss || ||	TRUE	igd	12	123491572	0.0024	1.13501e-10	343992	ebi-a-GCST90018975	Triglycerides || id:ebi-a-GCST90018975	TRUE	reported	igd	2	TRUE	8.49677698710271e-05	29.2305468123094		41.1736111111111
rs9425589	A	G	A	G	-0.0122	0.0148	0.649375	0.5585	FALSE	FALSE	FALSE	finn-b-H8_HL_SEN_NAS	1	172355276	0.0126		0.2417	Sensorineural hearing loss || id:finn-b-H8_HL_SEN_NAS	Sensorineural hearing loss	Sensorineural hearing loss || ||	TRUE	igd	1	172355276	0.0022	3.96497e-08	343992	ebi-a-GCST90018975	Triglycerides || id:ebi-a-GCST90018975	TRUE	reported	igd	2	TRUE	6.777789871875e-05	23.3164997236196		30.7520661157025
rs943265	C	T	C	T	0.0169	-0.0042	0.195657	0.1577	FALSE	FALSE	FALSE	finn-b-H8_HL_SEN_NAS	10	114047395	0.0172		0.808	Sensorineural hearing loss || id:finn-b-H8_HL_SEN_NAS	Sensorineural hearing loss	Sensorineural hearing loss || ||	TRUE	igd	10	114047395	0.0026	4.05509e-11	343992	ebi-a-GCST90018975	Triglycerides || id:ebi-a-GCST90018975	TRUE	reported	igd	2	TRUE	8.98959407728582e-05	30.9260847959427		42.25
rs9831084	C	T	C	T	-0.0128	0.0032	0.387693	0.3744	FALSE	FALSE	FALSE	finn-b-H8_HL_SEN_NAS	3	37025661	0.013		0.807	Sensorineural hearing loss || id:finn-b-H8_HL_SEN_NAS	Sensorineural hearing loss	Sensorineural hearing loss || ||	TRUE	igd	3	37025661	0.0021	2.28702e-09	343992	ebi-a-GCST90018975	Triglycerides || id:ebi-a-GCST90018975	TRUE	reported	igd	2	TRUE	7.77870172982477e-05	26.7600376639369		37.1519274376417
rs9844972	C	G	C	G	0.0418	0.0293	0.071312	0.0544	FALSE	TRUE	FALSE	finn-b-H8_HL_SEN_NAS	3	150097635	0.0279		0.2937	Sensorineural hearing loss || id:finn-b-H8_HL_SEN_NAS	Sensorineural hearing loss	Sensorineural hearing loss || ||	TRUE	igd	3	150097635	0.0046	8.45668e-20	343992	ebi-a-GCST90018975	Triglycerides || id:ebi-a-GCST90018975	TRUE	reported	igd	2	TRUE	0.000231427524471419	79.6271820645492		82.5727788279773
rs988260	T	G	T	G	0.0116	0.0014	0.446392	0.5977	FALSE	FALSE	FALSE	finn-b-H8_HL_SEN_NAS	8	106406847	0.0128		0.9106	Sensorineural hearing loss || id:finn-b-H8_HL_SEN_NAS	Sensorineural hearing loss	Sensorineural hearing loss || ||	TRUE	igd	8	106406847	0.0021	1.85999e-08	343992	ebi-a-GCST90018975	Triglycerides || id:ebi-a-GCST90018975	TRUE	reported	igd	2	TRUE	6.65065981902643e-05	22.8791263243304		30.5124716553288
rs998584	A	C	A	C	0.0362	0.0034	0.497427	0.4826	FALSE	FALSE	FALSE	finn-b-H8_HL_SEN_NAS	6	43757896	0.0126		0.7886	Sensorineural hearing loss || id:finn-b-H8_HL_SEN_NAS	Sensorineural hearing loss	Sensorineural hearing loss || ||	TRUE	igd	6	43757896	0.002	4.46581e-72	343992	ebi-a-GCST90018975	Triglycerides || id:ebi-a-GCST90018975	TRUE	reported	igd	2	TRUE	0.00065520264891213	225.530927660499		327.61
