# Supplementary material for: Mendelian Randomization Reveals: Triglycerides and Sensorineural Hearing Loss
Source: Bioengineering (Basel). 2024 Apr 29;11(5):438. doi: 10.3390/bioengineering11050438 (PMC11118253; doi:10.3390/bioengineering11050438)
Supplement: Supplementary file 1 [file bioengineering-11-00438-s001.zip › bioengineering-2955688-supplementary/Supplementary materials/Supplementary File S3.csv]

SNP	effect_allele.exposure	other_allele.exposure	effect_allele.outcome	other_allele.outcome	beta.exposure	beta.outcome	eaf.exposure	eaf.outcome	remove	palindromic	ambiguous	id.outcome	chr	pos	se.outcome	samplesize.outcome	pval.outcome	outcome	originalname.outcome	outcome.deprecated	mr_keep.outcome	data_source.outcome	chr.exposure	pos.exposure	se.exposure	pval.exposure	samplesize.exposure	id.exposure	exposure	mr_keep.exposure	pval_origin.exposure	data_source.exposure	action	mr_keep	R2	F	FMean	F_pow_beta_se
rs1009360	C	T	C	T	-0.0184832	-0.0056	0.41859	0.4085	FALSE	FALSE	FALSE	finn-b-H8_HL_SEN_NAS	2	65276049	0.0128		0.6615	Sensorineural hearing loss || id:finn-b-H8_HL_SEN_NAS	Sensorineural hearing loss	Sensorineural hearing loss || ||	TRUE	igd	2	65276049	0.00200785	3.4e-20	4410161	ieu-b-111	triglycerides || id:ieu-b-111	TRUE	reported	igd	2	TRUE	0.000166285992741935	733.469633190881	1338.82588599823	84.7406509672163
rs1009590	C	G	C	G	0.0208341	-0.005	0.914935	0.9216	FALSE	TRUE	FALSE	finn-b-H8_HL_SEN_NAS	1	23823798	0.0235		0.8321	Sensorineural hearing loss || id:finn-b-H8_HL_SEN_NAS	Sensorineural hearing loss	Sensorineural hearing loss || ||	TRUE	igd	1	23823798	0.00357696	5.7e-09	4410161	ieu-b-111	triglycerides || id:ieu-b-111	TRUE	reported	igd	2	TRUE	6.7564821259382e-05	297.991738318991	1338.82588599823	33.9251144548338
rs10152471	A	G	A	G	-0.0135209	0.0098	0.388656	0.4206	FALSE	FALSE	FALSE	finn-b-H8_HL_SEN_NAS	15	101890913	0.0127		0.4404	Sensorineural hearing loss || id:finn-b-H8_HL_SEN_NAS	Sensorineural hearing loss	Sensorineural hearing loss || ||	TRUE	igd	15	101890913	0.00204778	4e-11	4410161	ieu-b-111	triglycerides || id:ieu-b-111	TRUE	reported	igd	2	TRUE	8.68744820017572e-05	383.163565806689	1338.82588599823	43.595795570199
rs10242866	T	C	T	C	0.015793	-0.002	0.398698	0.2975	FALSE	FALSE	FALSE	finn-b-H8_HL_SEN_NAS	7	17920613	0.0137		0.8834	Sensorineural hearing loss || id:finn-b-H8_HL_SEN_NAS	Sensorineural hearing loss	Sensorineural hearing loss || ||	TRUE	igd	7	17920613	0.00202877	7e-15	4410161	ieu-b-111	triglycerides || id:ieu-b-111	TRUE	reported	igd	2	TRUE	0.00011959030455178	527.475338868192	1338.82588599823	60.5987467158888
rs10277582	T	C	T	C	-0.0173714	0.0236	0.118591	0.1094	FALSE	FALSE	FALSE	finn-b-H8_HL_SEN_NAS	7	17284989	0.0202		0.2414	Sensorineural hearing loss || id:finn-b-H8_HL_SEN_NAS	Sensorineural hearing loss	Sensorineural hearing loss || ||	TRUE	igd	7	17284989	0.00308015	1.7e-08	4410161	ieu-b-111	triglycerides || id:ieu-b-111	TRUE	reported	igd	2	TRUE	6.30853982210359e-05	278.234189247713	1338.82588599823	31.8072342890722
rs1037117	A	G	A	G	0.0172213	-0.0089	0.254798	0.2852	FALSE	FALSE	FALSE	finn-b-H8_HL_SEN_NAS	15	102068658	0.0139		0.5231	Sensorineural hearing loss || id:finn-b-H8_HL_SEN_NAS	Sensorineural hearing loss	Sensorineural hearing loss || ||	TRUE	igd	15	102068658	0.00229153	5.7e-14	4410161	ieu-b-111	triglycerides || id:ieu-b-111	TRUE	reported	igd	2	TRUE	0.000112624243515308	496.746766886068	1338.82588599823	56.478190006208
rs10405944	C	T	C	T	-0.013209	-0.0032	0.483077	0.4135	FALSE	FALSE	FALSE	finn-b-H8_HL_SEN_NAS	19	33728001	0.0128		0.8046	Sensorineural hearing loss || id:finn-b-H8_HL_SEN_NAS	Sensorineural hearing loss	Sensorineural hearing loss || ||	TRUE	igd	19	33728001	0.00201995	6.2e-11	4410161	ieu-b-111	triglycerides || id:ieu-b-111	TRUE	reported	igd	2	TRUE	8.71389038965634e-05	384.329911356774	1338.82588599823	42.7620622560706
rs1043897	T	G	T	G	-0.014664	-0.0034	0.415585	0.3699	FALSE	FALSE	FALSE	finn-b-H8_HL_SEN_NAS	1	230416399	0.013		0.7957	Sensorineural hearing loss || id:finn-b-H8_HL_SEN_NAS	Sensorineural hearing loss	Sensorineural hearing loss || ||	TRUE	igd	1	230416399	0.00201517	3.4e-13	4410161	ieu-b-111	triglycerides || id:ieu-b-111	TRUE	reported	igd	2	TRUE	0.000104451845516549	460.697367261652	1338.82588599823	52.951897277827
rs1044808	C	G	C	G	-0.0247492	-0.0039	0.081237	0.05637	FALSE	TRUE	FALSE	finn-b-H8_HL_SEN_NAS	1	149871905	0.027		0.8841	Sensorineural hearing loss || id:finn-b-H8_HL_SEN_NAS	Sensorineural hearing loss	Sensorineural hearing loss || ||	TRUE	igd	1	149871905	0.00362188	8.3e-12	4410161	ieu-b-111	triglycerides || id:ieu-b-111	TRUE	reported	igd	2	TRUE	9.14344170382933e-05	403.277190626012	1338.82588599823	46.6932621316358
rs1045241	T	C	T	C	-0.0206988	0.0013	0.270943	0.3133	FALSE	FALSE	FALSE	finn-b-H8_HL_SEN_NAS	5	118729286	0.0135		0.9258	Sensorineural hearing loss || id:finn-b-H8_HL_SEN_NAS	Sensorineural hearing loss	Sensorineural hearing loss || ||	TRUE	igd	5	118729286	0.00224699	3.2e-20	4410161	ieu-b-111	triglycerides || id:ieu-b-111	TRUE	reported	igd	2	TRUE	0.000169262110416662	746.599190567665	1338.82588599823	84.8570749048894
rs10513688	A	G	A	G	0.0247828	0.0105	0.097403	0.09593	FALSE	FALSE	FALSE	finn-b-H8_HL_SEN_NAS	3	170727218	0.0213		0.622499	Sensorineural hearing loss || id:finn-b-H8_HL_SEN_NAS	Sensorineural hearing loss	Sensorineural hearing loss || ||	TRUE	igd	3	170727218	0.00334924	1.4e-13	4410161	ieu-b-111	triglycerides || id:ieu-b-111	TRUE	reported	igd	2	TRUE	0.000107993336439117	476.319223939202	1338.82588599823	54.7530360146164
rs10642257	A	AAGGCC	A	AAGGCC	0.0370518	-0.0051	0.839273	0.7823	FALSE	FALSE	FALSE	finn-b-H8_HL_SEN_NAS	7	25992323	0.0153		0.7399	Sensorineural hearing loss || id:finn-b-H8_HL_SEN_NAS	Sensorineural hearing loss	Sensorineural hearing loss || ||	TRUE	igd	7	25992323	0.00271209	1.7e-42	4410161	ieu-b-111	triglycerides || id:ieu-b-111	TRUE	reported	igd	2	TRUE	0.000370374184542236	1634.01424001828	1338.82588599823	186.642450350354
rs10750766	A	C	A	C	0.0193855	0.0022	0.709959	0.7379	FALSE	FALSE	FALSE	finn-b-H8_HL_SEN_NAS	11	65473798	0.0143		0.8793	Sensorineural hearing loss || id:finn-b-H8_HL_SEN_NAS	Sensorineural hearing loss	Sensorineural hearing loss || ||	TRUE	igd	11	65473798	0.00218742	7.8e-19	4410161	ieu-b-111	triglycerides || id:ieu-b-111	TRUE	reported	igd	2	TRUE	0.000154766397107215	682.65007039184	1338.82588599823	78.5397757218164
rs10773000	T	G	T	G	-0.0149294	0.0087	0.332276	0.3525	FALSE	FALSE	FALSE	finn-b-H8_HL_SEN_NAS	12	123736084	0.0132		0.5106	Sensorineural hearing loss || id:finn-b-H8_HL_SEN_NAS	Sensorineural hearing loss	Sensorineural hearing loss || ||	TRUE	igd	12	123736084	0.0021148	1.7e-12	4410161	ieu-b-111	triglycerides || id:ieu-b-111	TRUE	reported	igd	2	TRUE	9.89032730243321e-05	436.222303471295	1338.82588599823	49.8363359559972
rs10773049	C	T	C	T	-0.0290398	-0.0055	0.39535	0.425	FALSE	FALSE	FALSE	finn-b-H8_HL_SEN_NAS	12	124506631	0.0127		0.667999	Sensorineural hearing loss || id:finn-b-H8_HL_SEN_NAS	Sensorineural hearing loss	Sensorineural hearing loss || ||	TRUE	igd	12	124506631	0.00203691	4.1e-46	4410161	ieu-b-111	triglycerides || id:ieu-b-111	TRUE	reported	igd	2	TRUE	0.000403183766828626	1778.82170997071	1338.82588599823	203.256087436583
rs10775406	G	A	G	A	0.0206571	0.0086	0.759694	0.7361	FALSE	FALSE	FALSE	finn-b-H8_HL_SEN_NAS	17	46197755	0.0142		0.545301	Sensorineural hearing loss || id:finn-b-H8_HL_SEN_NAS	Sensorineural hearing loss	Sensorineural hearing loss || ||	TRUE	igd	17	46197755	0.00232578	6.6e-19	4410161	ieu-b-111	triglycerides || id:ieu-b-111	TRUE	reported	igd	2	TRUE	0.000155801634811608	687.217051519224	1338.82588599823	78.8862734469741
rs1077835	G	A	G	A	0.0473668	0.0013	0.220459	0.2576	FALSE	FALSE	FALSE	finn-b-H8_HL_SEN_NAS	15	58723426	0.0144		0.9299	Sensorineural hearing loss || id:finn-b-H8_HL_SEN_NAS	Sensorineural hearing loss	Sensorineural hearing loss || ||	TRUE	igd	15	58723426	0.00240452	2.2e-86	4410161	ieu-b-111	triglycerides || id:ieu-b-111	TRUE	reported	igd	2	TRUE	0.000771160687915805	3403.56594451322	1338.82588599823	388.053231120638
rs10797119	C	T	C	T	0.0157113	-7e-04	0.536622	0.5097	FALSE	FALSE	FALSE	finn-b-H8_HL_SEN_NAS	9	92202495	0.0126		0.9586	Sensorineural hearing loss || id:finn-b-H8_HL_SEN_NAS	Sensorineural hearing loss	Sensorineural hearing loss || ||	TRUE	igd	9	92202495	0.00200465	4.6e-15	4410161	ieu-b-111	triglycerides || id:ieu-b-111	TRUE	reported	igd	2	TRUE	0.000122760351331591	541.45913798219	1338.82588599823	61.4252773408502
rs10811662	A	G	A	G	-0.0154098	-5e-04	0.173212	0.1436	FALSE	FALSE	FALSE	finn-b-H8_HL_SEN_NAS	9	22134253	0.0178		0.9769	Sensorineural hearing loss || id:finn-b-H8_HL_SEN_NAS	Sensorineural hearing loss	Sensorineural hearing loss || ||	TRUE	igd	9	22134253	0.0026291	4.6e-09	4410161	ieu-b-111	triglycerides || id:ieu-b-111	TRUE	reported	igd	2	TRUE	6.80136592023953e-05	299.971453410579	1338.82588599823	34.3541963854891
rs10899490	T	C	T	C	-0.0170082	-0.0114	0.161369	0.1973	FALSE	FALSE	FALSE	finn-b-H8_HL_SEN_NAS	11	78105879	0.0158		0.4695	Sensorineural hearing loss || id:finn-b-H8_HL_SEN_NAS	Sensorineural hearing loss	Sensorineural hearing loss || ||	TRUE	igd	11	78105879	0.00269347	2.7e-10	4410161	ieu-b-111	triglycerides || id:ieu-b-111	TRUE	reported	igd	2	TRUE	7.82956661699519e-05	345.323374144032	1338.82588599823	39.8742403883508
rs11000468	T	C	T	C	-0.0148544	0.0026	0.255269	0.4191	FALSE	FALSE	FALSE	finn-b-H8_HL_SEN_NAS	10	74711376	0.0129		0.8391	Sensorineural hearing loss || id:finn-b-H8_HL_SEN_NAS	Sensorineural hearing loss	Sensorineural hearing loss || ||	TRUE	igd	10	74711376	0.00231748	1.5e-10	4410161	ieu-b-111	triglycerides || id:ieu-b-111	TRUE	reported	igd	2	TRUE	8.3895319759875e-05	370.022742673206	1338.82588599823	41.084522063845
rs11030107	G	A	G	A	0.0160418	0.0076	0.260757	0.2506	FALSE	FALSE	FALSE	finn-b-H8_HL_SEN_NAS	11	27694835	0.0144		0.5956	Sensorineural hearing loss || id:finn-b-H8_HL_SEN_NAS	Sensorineural hearing loss	Sensorineural hearing loss || ||	TRUE	igd	11	27694835	0.00225693	1.2e-12	4410161	ieu-b-111	triglycerides || id:ieu-b-111	TRUE	reported	igd	2	TRUE	9.92108995322671e-05	437.57925410174	1338.82588599823	50.5207764093706
rs11078597	C	T	C	T	0.0191708	0.0039	0.186613	0.1893	FALSE	FALSE	FALSE	finn-b-H8_HL_SEN_NAS	17	1618363	0.0161		0.8083	Sensorineural hearing loss || id:finn-b-H8_HL_SEN_NAS	Sensorineural hearing loss	Sensorineural hearing loss || ||	TRUE	igd	17	1618363	0.0025513	5.7e-14	4410161	ieu-b-111	triglycerides || id:ieu-b-111	TRUE	reported	igd	2	TRUE	0.000111570554156572	492.098787282991	1338.82588599823	56.4621504285467
rs11100083	C	T	C	T	-0.0160248	0.0026	0.226214	0.1876	FALSE	FALSE	FALSE	finn-b-H8_HL_SEN_NAS	4	157682598	0.016		0.8708	Sensorineural hearing loss || id:finn-b-H8_HL_SEN_NAS	Sensorineural hearing loss	Sensorineural hearing loss || ||	TRUE	igd	4	157682598	0.00237585	1.5e-11	4410161	ieu-b-111	triglycerides || id:ieu-b-111	TRUE	reported	igd	2	TRUE	8.98991485653905e-05	396.505184616493	1338.82588599823	45.4932747832326
rs11118310	T	A	T	A	0.0193178	-0.0085	0.593476	0.5969	FALSE	TRUE	FALSE	finn-b-H8_HL_SEN_NAS	1	219637671	0.0128		0.506001	Sensorineural hearing loss || id:finn-b-H8_HL_SEN_NAS	Sensorineural hearing loss	Sensorineural hearing loss || ||	TRUE	igd	1	219637671	0.00202011	1.1e-21	4410161	ieu-b-111	triglycerides || id:ieu-b-111	TRUE	reported	igd	2	TRUE	0.000180067227435365	794.268125338291	1338.82588599823	91.446122212722
rs11122450	G	T	G	T	-0.0481745	0.0029	0.611733	0.5637	FALSE	FALSE	FALSE	finn-b-H8_HL_SEN_NAS	1	230301811	0.0127		0.8169	Sensorineural hearing loss || id:finn-b-H8_HL_SEN_NAS	Sensorineural hearing loss	Sensorineural hearing loss || ||	TRUE	igd	1	230301811	0.0020373	1.3e-123	4410161	ieu-b-111	triglycerides || id:ieu-b-111	TRUE	reported	igd	2	TRUE	0.00110244470683418	4867.32239966307	1338.82588599823	559.145020094233
rs11185542	C	G	C	G	-0.0126395	-0.0167	0.727914	0.6942	FALSE	TRUE	FALSE	finn-b-H8_HL_SEN_NAS	3	196187927	0.0137		0.2219	Sensorineural hearing loss || id:finn-b-H8_HL_SEN_NAS	Sensorineural hearing loss	Sensorineural hearing loss || ||	TRUE	igd	3	196187927	0.00223848	1.6e-08	4410161	ieu-b-111	triglycerides || id:ieu-b-111	TRUE	reported	igd	2	TRUE	6.32813961765094e-05	279.09868063458	1338.82588599823	31.8825721763387
rs11187019	G	A	G	A	-0.0116437	-0.0128	0.550621	0.5547	FALSE	FALSE	FALSE	finn-b-H8_HL_SEN_NAS	10	94248310	0.0126		0.3102	Sensorineural hearing loss || id:finn-b-H8_HL_SEN_NAS	Sensorineural hearing loss	Sensorineural hearing loss || ||	TRUE	igd	10	94248310	0.00200546	6.4e-09	4410161	ieu-b-111	triglycerides || id:ieu-b-111	TRUE	reported	igd	2	TRUE	6.70930530213031e-05	295.910885184086	1338.82588599823	33.7096315994536
rs11206374	A	G	A	G	0.0250232	0.0133	0.224815	0.2126	FALSE	FALSE	FALSE	finn-b-H8_HL_SEN_NAS	1	40048009	0.0153		0.3865	Sensorineural hearing loss || id:finn-b-H8_HL_SEN_NAS	Sensorineural hearing loss	Sensorineural hearing loss || ||	TRUE	igd	1	40048009	0.00237577	6.1e-26	4410161	ieu-b-111	triglycerides || id:ieu-b-111	TRUE	reported	igd	2	TRUE	0.000218246021180979	962.709762100617	1338.82588599823	110.937124863148
rs112108602	A	AG	A	AG	0.0268214	-0.0015	0.909696	0.944	FALSE	FALSE	FALSE	finn-b-H8_HL_SEN_NAS	1	51149820	0.0271		0.9545	Sensorineural hearing loss || id:finn-b-H8_HL_SEN_NAS	Sensorineural hearing loss	Sensorineural hearing loss || ||	TRUE	igd	1	51149820	0.00346931	1.1e-14	4410161	ieu-b-111	triglycerides || id:ieu-b-111	TRUE	reported	igd	2	TRUE	0.000118194197031001	521.316818406792	1338.82588599823	59.7690936546113
rs112381903	T	A	T	A	0.0231649	0.0088	0.06731	0.03771	FALSE	TRUE	FALSE	finn-b-H8_HL_SEN_NAS	17	41388250	0.0329		0.7898	Sensorineural hearing loss || id:finn-b-H8_HL_SEN_NAS	Sensorineural hearing loss	Sensorineural hearing loss || ||	TRUE	igd	17	41388250	0.00400864	7.5e-09	4410161	ieu-b-111	triglycerides || id:ieu-b-111	TRUE	reported	igd	2	TRUE	6.7376394374236e-05	297.160633649132	1338.82588599823	33.393869681164
rs11240358	A	G	A	G	0.0135651	0.0169	0.394026	0.3735	FALSE	FALSE	FALSE	finn-b-H8_HL_SEN_NAS	1	205070573	0.013		0.1931	Sensorineural hearing loss || id:finn-b-H8_HL_SEN_NAS	Sensorineural hearing loss	Sensorineural hearing loss || ||	TRUE	igd	1	205070573	0.00202953	2.3e-11	4410161	ieu-b-111	triglycerides || id:ieu-b-111	TRUE	reported	igd	2	TRUE	8.78728810328598e-05	387.567433809999	1338.82588599823	44.6740214781463
rs1133400	G	A	G	A	0.0137462	-0.0144	0.219923	0.1731	FALSE	FALSE	FALSE	finn-b-H8_HL_SEN_NAS	10	134459388	0.0167		0.3861	Sensorineural hearing loss || id:finn-b-H8_HL_SEN_NAS	Sensorineural hearing loss	Sensorineural hearing loss || ||	TRUE	igd	10	134459388	0.00239759	9.8e-09	4410161	ieu-b-111	triglycerides || id:ieu-b-111	TRUE	reported	igd	2	TRUE	6.48340925759786e-05	285.947196007763	1338.82588599823	32.8711940092217
rs114165349	C	G	C	G	0.0818126	0.0573	0.023157	0.0375	FALSE	TRUE	FALSE	finn-b-H8_HL_SEN_NAS	1	27021913	0.0332		0.0841608	Sensorineural hearing loss || id:finn-b-H8_HL_SEN_NAS	Sensorineural hearing loss	Sensorineural hearing loss || ||	TRUE	igd	1	27021913	0.00663594	6.3e-35	4410161	ieu-b-111	triglycerides || id:ieu-b-111	TRUE	reported	igd	2	TRUE	0.000302815045519487	1335.86701896533	1338.82588599823	151.997165183065
rs11429307	G	GT	G	GT	-0.0465382	0.0043	0.80902	0.8648	FALSE	FALSE	FALSE	finn-b-H8_HL_SEN_NAS	5	55857025	0.0184		0.8164	Sensorineural hearing loss || id:finn-b-H8_HL_SEN_NAS	Sensorineural hearing loss	Sensorineural hearing loss || ||	TRUE	igd	5	55857025	0.00253471	2.7e-75	4410161	ieu-b-111	triglycerides || id:ieu-b-111	TRUE	reported	igd	2	TRUE	0.000669262214450424	2953.52946408805	1338.82588599823	337.102991790432
rs11600815	A	G	A	G	-0.0322469	5e-04	0.051753	0.08681	FALSE	FALSE	FALSE	finn-b-H8_HL_SEN_NAS	11	14797227	0.0224		0.9829	Sensorineural hearing loss || id:finn-b-H8_HL_SEN_NAS	Sensorineural hearing loss	Sensorineural hearing loss || ||	TRUE	igd	11	14797227	0.00458644	2.1e-12	4410161	ieu-b-111	triglycerides || id:ieu-b-111	TRUE	reported	igd	2	TRUE	0.000102061734469535	450.15442036735	1338.82588599823	49.4338583518722
rs11637681	G	A	G	A	0.0125866	0.0203	0.276291	0.2066	FALSE	FALSE	FALSE	finn-b-H8_HL_SEN_NAS	15	40387971	0.0155		0.19	Sensorineural hearing loss || id:finn-b-H8_HL_SEN_NAS	Sensorineural hearing loss	Sensorineural hearing loss || ||	TRUE	igd	15	40387971	0.00224251	2e-08	4410161	ieu-b-111	triglycerides || id:ieu-b-111	TRUE	reported	igd	2	TRUE	6.33545147222488e-05	279.421185886593	1338.82588599823	31.5027222732544
rs11664106	T	A	T	A	-0.0125831	0.0019	0.374102	0.3316	FALSE	TRUE	FALSE	finn-b-H8_HL_SEN_NAS	18	2846812	0.0135		0.8912	Sensorineural hearing loss || id:finn-b-H8_HL_SEN_NAS	Sensorineural hearing loss	Sensorineural hearing loss || ||	TRUE	igd	18	2846812	0.00210816	2.4e-09	4410161	ieu-b-111	triglycerides || id:ieu-b-111	TRUE	reported	igd	2	TRUE	7.41479051185726e-05	327.028299553145	1338.82588599823	35.6260898130074
rs116843064	A	G	A	G	-0.226505	-0.0195	0.019327	0.0274	FALSE	FALSE	FALSE	finn-b-H8_HL_SEN_NAS	19	8429323	0.0385		0.611899	Sensorineural hearing loss || id:finn-b-H8_HL_SEN_NAS	Sensorineural hearing loss	Sensorineural hearing loss || ||	TRUE	igd	19	8429323	0.00721009	1e-200	4410161	ieu-b-111	triglycerides || id:ieu-b-111	TRUE	reported	igd	2	TRUE	0.00194479687223992	8593.57618937521	1338.82588599823	986.902422376118
rs117233107	A	G	A	G	-0.0732317	0.0035	0.015176	0.01471	FALSE	FALSE	FALSE	finn-b-H8_HL_SEN_NAS	12	4328521	0.0533		0.9478	Sensorineural hearing loss || id:finn-b-H8_HL_SEN_NAS	Sensorineural hearing loss	Sensorineural hearing loss || ||	TRUE	igd	12	4328521	0.0086122	1.8e-17	4410161	ieu-b-111	triglycerides || id:ieu-b-111	TRUE	reported	igd	2	TRUE	0.000160303929848018	707.079166523712	1338.82588599823	72.3052810006328
rs117287238	A	G	A	G	-0.0394324	-0.0264	0.028185	0.02458	FALSE	FALSE	FALSE	finn-b-H8_HL_SEN_NAS	11	15090794	0.0414		0.5236	Sensorineural hearing loss || id:finn-b-H8_HL_SEN_NAS	Sensorineural hearing loss	Sensorineural hearing loss || ||	TRUE	igd	11	15090794	0.00614684	1.4e-10	4410161	ieu-b-111	triglycerides || id:ieu-b-111	TRUE	reported	igd	2	TRUE	8.51800820757152e-05	375.68970686702	1338.82588599823	41.1531045724127
rs117291242	T	C	T	C	0.0297851	-0.0026	0.036536	0.05461	FALSE	FALSE	FALSE	finn-b-H8_HL_SEN_NAS	11	380315	0.028		0.926	Sensorineural hearing loss || id:finn-b-H8_HL_SEN_NAS	Sensorineural hearing loss	Sensorineural hearing loss || ||	TRUE	igd	11	380315	0.00528225	1.7e-08	4410161	ieu-b-111	triglycerides || id:ieu-b-111	TRUE	reported	igd	2	TRUE	6.2457502083502e-05	275.464719769384	1338.82588599823	31.7951019221199
rs117316645	A	G	A	G	0.0277821	-0.0155	0.0421	0.03671	FALSE	FALSE	FALSE	finn-b-H8_HL_SEN_NAS	19	45458212	0.0334		0.6423	Sensorineural hearing loss || id:finn-b-H8_HL_SEN_NAS	Sensorineural hearing loss	Sensorineural hearing loss || ||	TRUE	igd	19	45458212	0.00495454	2.1e-08	4410161	ieu-b-111	triglycerides || id:ieu-b-111	TRUE	reported	igd	2	TRUE	6.2253303892583e-05	274.564060961535	1338.82588599823	31.4429628369577
rs117431393	G	A	G	A	0.0312254	-0.0148	0.035446	0.06411	FALSE	FALSE	FALSE	finn-b-H8_HL_SEN_NAS	17	42355095	0.0257		0.5662	Sensorineural hearing loss || id:finn-b-H8_HL_SEN_NAS	Sensorineural hearing loss	Sensorineural hearing loss || ||	TRUE	igd	17	42355095	0.00537977	6.5e-09	4410161	ieu-b-111	triglycerides || id:ieu-b-111	TRUE	reported	igd	2	TRUE	6.6671433973188e-05	294.051229396886	1338.82588599823	33.6890374997531
rs11746801	A	G	A	G	-0.0123657	-0.0089	0.637069	0.5902	FALSE	FALSE	FALSE	finn-b-H8_HL_SEN_NAS	5	55990342	0.0128		0.4873	Sensorineural hearing loss || id:finn-b-H8_HL_SEN_NAS	Sensorineural hearing loss	Sensorineural hearing loss || ||	TRUE	igd	5	55990342	0.00207937	2.7e-09	4410161	ieu-b-111	triglycerides || id:ieu-b-111	TRUE	reported	igd	2	TRUE	7.07095292170185e-05	311.862318299905	1338.82588599823	35.3650164313721
rs11904650	G	A	G	A	0.0410641	0.0257	0.020999	0.01538	FALSE	FALSE	FALSE	finn-b-H8_HL_SEN_NAS	2	119745127	0.0513		0.616601	Sensorineural hearing loss || id:finn-b-H8_HL_SEN_NAS	Sensorineural hearing loss	Sensorineural hearing loss || ||	TRUE	igd	2	119745127	0.00692419	3e-09	4410161	ieu-b-111	triglycerides || id:ieu-b-111	TRUE	reported	igd	2	TRUE	6.93324204995254e-05	305.788199293784	1338.82588599823	35.1711577811314
rs12185242	C	A	C	A	0.0175265	0.008	0.454836	0.4834	FALSE	FALSE	FALSE	finn-b-H8_HL_SEN_NAS	17	47407071	0.0125		0.5254	Sensorineural hearing loss || id:finn-b-H8_HL_SEN_NAS	Sensorineural hearing loss	Sensorineural hearing loss || ||	TRUE	igd	17	47407071	0.00199898	1.8e-18	4410161	ieu-b-111	triglycerides || id:ieu-b-111	TRUE	reported	igd	2	TRUE	0.000152335944981627	671.928097585934	1338.82588599823	76.872940967635
rs12424054	A	G	A	G	0.0191212	-0.0149	0.232437	0.1766	FALSE	FALSE	FALSE	finn-b-H8_HL_SEN_NAS	12	107186747	0.0165		0.3651	Sensorineural hearing loss || id:finn-b-H8_HL_SEN_NAS	Sensorineural hearing loss	Sensorineural hearing loss || ||	TRUE	igd	12	107186747	0.00235346	4.5e-16	4410161	ieu-b-111	triglycerides || id:ieu-b-111	TRUE	reported	igd	2	TRUE	0.000130460661681513	575.427331891148	1338.82588599823	66.0110506972687
rs12440800	T	A	T	A	0.0161	7e-04	0.255149	0.2102	FALSE	TRUE	FALSE	finn-b-H8_HL_SEN_NAS	15	61960302	0.0154		0.9646	Sensorineural hearing loss || id:finn-b-H8_HL_SEN_NAS	Sensorineural hearing loss	Sensorineural hearing loss || ||	TRUE	igd	15	61960302	0.00229294	2.2e-12	4410161	ieu-b-111	triglycerides || id:ieu-b-111	TRUE	reported	igd	2	TRUE	9.85246778347576e-05	434.552308801284	1338.82588599823	49.3022081497789
rs12446515	T	C	T	C	-0.0334207	0.0113	0.322889	0.2796	FALSE	FALSE	FALSE	finn-b-H8_HL_SEN_NAS	16	56987015	0.0141		0.4223	Sensorineural hearing loss || id:finn-b-H8_HL_SEN_NAS	Sensorineural hearing loss	Sensorineural hearing loss || ||	TRUE	igd	16	56987015	0.00213589	3.5e-55	4410161	ieu-b-111	triglycerides || id:ieu-b-111	TRUE	reported	igd	2	TRUE	0.000488398362085582	2154.96691444836	1338.82588599823	244.834897026169
rs12475332	G	T	G	T	-0.0140007	0.0087	0.260988	0.2131	FALSE	FALSE	FALSE	finn-b-H8_HL_SEN_NAS	2	227232047	0.0153		0.567599	Sensorineural hearing loss || id:finn-b-H8_HL_SEN_NAS	Sensorineural hearing loss	Sensorineural hearing loss || ||	TRUE	igd	2	227232047	0.00225386	5.2e-10	4410161	ieu-b-111	triglycerides || id:ieu-b-111	TRUE	reported	igd	2	TRUE	7.5613880252511e-05	333.494451330041	1338.82588599823	38.5874098260445
rs12530679	G	A	G	A	-0.0121299	-7e-04	0.48466	0.49	FALSE	FALSE	FALSE	finn-b-H8_HL_SEN_NAS	7	106632113	0.0127		0.9576	Sensorineural hearing loss || id:finn-b-H8_HL_SEN_NAS	Sensorineural hearing loss	Sensorineural hearing loss || ||	TRUE	igd	7	106632113	0.00201682	1.8e-09	4410161	ieu-b-111	triglycerides || id:ieu-b-111	TRUE	reported	igd	2	TRUE	7.34979909309353e-05	324.161651416099	1338.82588599823	36.1726363374637
rs12669911	C	A	C	A	-0.0118536	0.0164	0.614026	0.6981	FALSE	FALSE	FALSE	finn-b-H8_HL_SEN_NAS	7	32262377	0.0137		0.2304	Sensorineural hearing loss || id:finn-b-H8_HL_SEN_NAS	Sensorineural hearing loss	Sensorineural hearing loss || ||	TRUE	igd	7	32262377	0.00205405	7.9e-09	4410161	ieu-b-111	triglycerides || id:ieu-b-111	TRUE	reported	igd	2	TRUE	6.66001708348695e-05	293.73690573704	1338.82588599823	33.3026285701908
rs12880341	C	T	C	T	0.0209696	0.0353	0.159023	0.1341	FALSE	FALSE	FALSE	finn-b-H8_HL_SEN_NAS	14	64236191	0.0184		0.0557905	Sensorineural hearing loss || id:finn-b-H8_HL_SEN_NAS	Sensorineural hearing loss	Sensorineural hearing loss || ||	TRUE	igd	14	64236191	0.00273647	1.8e-14	4410161	ieu-b-111	triglycerides || id:ieu-b-111	TRUE	reported	igd	2	TRUE	0.000117612734877097	518.751873059357	1338.82588599823	58.721739203758
rs12902047	C	A	C	A	-0.0129253	0.0034	0.313907	0.3404	FALSE	FALSE	FALSE	finn-b-H8_HL_SEN_NAS	15	41915522	0.0132		0.796	Sensorineural hearing loss || id:finn-b-H8_HL_SEN_NAS	Sensorineural hearing loss	Sensorineural hearing loss || ||	TRUE	igd	15	41915522	0.00214533	1.7e-09	4410161	ieu-b-111	triglycerides || id:ieu-b-111	TRUE	reported	igd	2	TRUE	7.19606783105552e-05	317.380872040235	1338.82588599823	36.2988655425921
rs1292065	G	C	G	C	-0.0139237	-0.0064	0.709244	0.6923	FALSE	TRUE	FALSE	finn-b-H8_HL_SEN_NAS	17	57906288	0.0136		0.638	Sensorineural hearing loss || id:finn-b-H8_HL_SEN_NAS	Sensorineural hearing loss	Sensorineural hearing loss || ||	TRUE	igd	17	57906288	0.00218669	1.9e-10	4410161	ieu-b-111	triglycerides || id:ieu-b-111	TRUE	reported	igd	2	TRUE	7.99583210827845e-05	352.657107218343	1338.82588599823	40.5447733559702
rs12926107	G	A	G	A	0.0126364	-0.0109	0.454903	0.3059	FALSE	FALSE	FALSE	finn-b-H8_HL_SEN_NAS	16	88004092	0.0136		0.4233	Sensorineural hearing loss || id:finn-b-H8_HL_SEN_NAS	Sensorineural hearing loss	Sensorineural hearing loss || ||	TRUE	igd	16	88004092	0.0020014	2.7e-10	4410161	ieu-b-111	triglycerides || id:ieu-b-111	TRUE	reported	igd	2	TRUE	7.91898131366374e-05	349.267325527103	1338.82588599823	39.8638223554295
rs12928099	A	C	A	C	-0.0282116	-0.0067	0.296442	0.2823	FALSE	FALSE	FALSE	finn-b-H8_HL_SEN_NAS	16	15150505	0.0139		0.6306	Sensorineural hearing loss || id:finn-b-H8_HL_SEN_NAS	Sensorineural hearing loss	Sensorineural hearing loss || ||	TRUE	igd	16	15150505	0.00218133	2.9e-38	4410161	ieu-b-111	triglycerides || id:ieu-b-111	TRUE	reported	igd	2	TRUE	0.000331990052534266	1464.61515575697	1338.82588599823	167.26793312624
rs12948505	T	C	T	C	0.0138887	-0.0056	0.194119	0.1363	FALSE	FALSE	FALSE	finn-b-H8_HL_SEN_NAS	17	464962	0.0183		0.7615	Sensorineural hearing loss || id:finn-b-H8_HL_SEN_NAS	Sensorineural hearing loss	Sensorineural hearing loss || ||	TRUE	igd	17	464962	0.00251214	3.2e-08	4410161	ieu-b-111	triglycerides || id:ieu-b-111	TRUE	reported	igd	2	TRUE	6.03520674331011e-05	266.178277768067	1338.82588599823	30.5657823882007
rs13066793	G	A	G	A	-0.0224583	-0.0095	0.090095	0.08196	FALSE	FALSE	FALSE	finn-b-H8_HL_SEN_NAS	3	87037543	0.0231		0.681201	Sensorineural hearing loss || id:finn-b-H8_HL_SEN_NAS	Sensorineural hearing loss	Sensorineural hearing loss || ||	TRUE	igd	3	87037543	0.00347278	1e-10	4410161	ieu-b-111	triglycerides || id:ieu-b-111	TRUE	reported	igd	2	TRUE	8.2695236688428e-05	364.729303714699	1338.82588599823	41.8214623358613
rs13107325	T	C	T	C	0.0300749	0.0725	0.074905	0.0141	FALSE	FALSE	FALSE	finn-b-H8_HL_SEN_NAS	4	103188709	0.0531		0.1718	Sensorineural hearing loss || id:finn-b-H8_HL_SEN_NAS	Sensorineural hearing loss	Sensorineural hearing loss || ||	TRUE	igd	4	103188709	0.00377743	1.7e-15	4410161	ieu-b-111	triglycerides || id:ieu-b-111	TRUE	reported	igd	2	TRUE	0.000125353227875653	552.896973515175	1338.82588599823	63.3892383696251
rs13108218	G	A	G	A	-0.0305169	-0.0272	0.614859	0.677	FALSE	FALSE	FALSE	finn-b-H8_HL_SEN_NAS	4	3443931	0.0135		0.0439602	Sensorineural hearing loss || id:finn-b-H8_HL_SEN_NAS	Sensorineural hearing loss	Sensorineural hearing loss || ||	TRUE	igd	4	3443931	0.00205811	9.7e-50	4410161	ieu-b-111	triglycerides || id:ieu-b-111	TRUE	reported	igd	2	TRUE	0.000441068571313712	1946.04086686117	1338.82588599823	219.858703932629
rs13118477	A	G	A	G	0.0149897	-0.0226	0.392654	0.4577	FALSE	FALSE	FALSE	finn-b-H8_HL_SEN_NAS	4	89704367	0.0126		0.0738601	Sensorineural hearing loss || id:finn-b-H8_HL_SEN_NAS	Sensorineural hearing loss	Sensorineural hearing loss || ||	TRUE	igd	4	89704367	0.00203847	1.9e-13	4410161	ieu-b-111	triglycerides || id:ieu-b-111	TRUE	reported	igd	2	TRUE	0.000107167248242992	472.675259650953	1338.82588599823	54.0725976294931
rs13264304	G	C	G	C	0.0189102	-0.0141	0.151023	0.2263	FALSE	TRUE	FALSE	finn-b-H8_HL_SEN_NAS	8	18214065	0.0151		0.3487	Sensorineural hearing loss || id:finn-b-H8_HL_SEN_NAS	Sensorineural hearing loss	Sensorineural hearing loss || ||	TRUE	igd	8	18214065	0.00276507	8e-12	4410161	ieu-b-111	triglycerides || id:ieu-b-111	TRUE	reported	igd	2	TRUE	9.16982943717727e-05	404.441144771472	1338.82588599823	46.7713584123396
rs13354321	C	T	C	T	-0.0154305	-0.0146	0.409787	0.4831	FALSE	FALSE	FALSE	finn-b-H8_HL_SEN_NAS	5	157925297	0.0126		0.2467	Sensorineural hearing loss || id:finn-b-H8_HL_SEN_NAS	Sensorineural hearing loss	Sensorineural hearing loss || ||	TRUE	igd	5	157925297	0.00201429	1.9e-14	4410161	ieu-b-111	triglycerides || id:ieu-b-111	TRUE	reported	igd	2	TRUE	0.000115174660636879	507.997074570344	1338.82588599823	58.6834995018188
rs13389219	T	C	T	C	-0.0376242	-0.0232	0.392551	0.3479	FALSE	FALSE	FALSE	finn-b-H8_HL_SEN_NAS	2	165528876	0.0132		0.0791407	Sensorineural hearing loss || id:finn-b-H8_HL_SEN_NAS	Sensorineural hearing loss	Sensorineural hearing loss || ||	TRUE	igd	2	165528876	0.00202704	6.6e-77	4410161	ieu-b-111	triglycerides || id:ieu-b-111	TRUE	reported	igd	2	TRUE	0.00067510364654728	2979.32577644924	1338.82588599823	344.516408433845
rs1340819	C	A	C	A	-0.0121655	0.0036	0.345011	0.3241	FALSE	FALSE	FALSE	finn-b-H8_HL_SEN_NAS	13	29145323	0.0134		0.790999	Sensorineural hearing loss || id:finn-b-H8_HL_SEN_NAS	Sensorineural hearing loss	Sensorineural hearing loss || ||	TRUE	igd	13	29145323	0.00209472	6.3e-09	4410161	ieu-b-111	triglycerides || id:ieu-b-111	TRUE	reported	igd	2	TRUE	6.68893337435132e-05	295.012330391184	1338.82588599823	33.7293496570734
rs134551	T	C	T	C	-0.0116536	-0.0124	0.335438	0.2758	FALSE	FALSE	FALSE	finn-b-H8_HL_SEN_NAS	22	28807625	0.014		0.3773	Sensorineural hearing loss || id:finn-b-H8_HL_SEN_NAS	Sensorineural hearing loss	Sensorineural hearing loss || ||	TRUE	igd	22	28807625	0.00211111	3.4e-08	4410161	ieu-b-111	triglycerides || id:ieu-b-111	TRUE	reported	igd	2	TRUE	6.05477451881216e-05	267.041352122844	1338.82588599823	30.47182661787
rs1347188	G	A	G	A	0.0139021	0.0213	0.245797	0.27	FALSE	FALSE	FALSE	finn-b-H8_HL_SEN_NAS	4	124743259	0.0141		0.1317	Sensorineural hearing loss || id:finn-b-H8_HL_SEN_NAS	Sensorineural hearing loss	Sensorineural hearing loss || ||	TRUE	igd	4	124743259	0.00231385	1.9e-09	4410161	ieu-b-111	triglycerides || id:ieu-b-111	TRUE	reported	igd	2	TRUE	7.16565088812674e-05	316.039243820183	1338.82588599823	36.0986044977107
rs138191773	A	G	A	G	-0.0471717	0.0241	0.017021	0.003741	FALSE	FALSE	FALSE	finn-b-H8_HL_SEN_NAS	6	72522321	0.1022		0.8138	Sensorineural hearing loss || id:finn-b-H8_HL_SEN_NAS	Sensorineural hearing loss	Sensorineural hearing loss || ||	TRUE	igd	6	72522321	0.00791884	2.6e-09	4410161	ieu-b-111	triglycerides || id:ieu-b-111	TRUE	reported	igd	2	TRUE	7.44598853113705e-05	328.404386297848	1338.82588599823	35.4846004454958
rs139974673	C	T	C	T	0.143073	0.0216	0.026131	0.005239	FALSE	FALSE	FALSE	finn-b-H8_HL_SEN_NAS	15	44027885	0.087		0.8041	Sensorineural hearing loss || id:finn-b-H8_HL_SEN_NAS	Sensorineural hearing loss	Sensorineural hearing loss || ||	TRUE	igd	15	44027885	0.00623867	2.2e-116	4410161	ieu-b-111	triglycerides || id:ieu-b-111	TRUE	reported	igd	2	TRUE	0.00104184217602158	4599.48158306223	1338.82588599823	525.934111589645
rs140107293	G	A	G	A	-0.0227003	0.0153	0.154707	0.1409	FALSE	FALSE	FALSE	finn-b-H8_HL_SEN_NAS	10	5267191	0.0181		0.3981	Sensorineural hearing loss || id:finn-b-H8_HL_SEN_NAS	Sensorineural hearing loss	Sensorineural hearing loss || ||	TRUE	igd	10	5267191	0.00275296	1.6e-16	4410161	ieu-b-111	triglycerides || id:ieu-b-111	TRUE	reported	igd	2	TRUE	0.000134775336940227	594.460783837416	1338.82588599823	67.9928727794771
rs1420384	T	G	T	G	-0.01279	-0.0027	0.66699	0.6895	FALSE	FALSE	FALSE	finn-b-H8_HL_SEN_NAS	2	171583876	0.0136		0.8416	Sensorineural hearing loss || id:finn-b-H8_HL_SEN_NAS	Sensorineural hearing loss	Sensorineural hearing loss || ||	TRUE	igd	2	171583876	0.00210534	1.2e-09	4410161	ieu-b-111	triglycerides || id:ieu-b-111	TRUE	reported	igd	2	TRUE	7.26687487792712e-05	320.504027074268	1338.82588599823	36.9059683776405
rs143076454	A	G	A	G	0.0403999	-0.0271	0.018647	0.01396	FALSE	FALSE	FALSE	finn-b-H8_HL_SEN_NAS	16	921179	0.0534		0.612099	Sensorineural hearing loss || id:finn-b-H8_HL_SEN_NAS	Sensorineural hearing loss	Sensorineural hearing loss || ||	TRUE	igd	16	921179	0.00735364	3.9e-08	4410161	ieu-b-111	triglycerides || id:ieu-b-111	TRUE	reported	igd	2	TRUE	5.97344406286786e-05	263.454118232916	1338.82588599823	30.1825445418116
rs145947882	C	A	C	A	0.137333	0.0805	0.025952	0.03005	FALSE	FALSE	FALSE	finn-b-H8_HL_SEN_NAS	17	41809207	0.0367		0.02834	Sensorineural hearing loss || id:finn-b-H8_HL_SEN_NAS	Sensorineural hearing loss	Sensorineural hearing loss || ||	TRUE	igd	17	41809207	0.0063668	3.4e-103	4410161	ieu-b-111	triglycerides || id:ieu-b-111	TRUE	reported	igd	2	TRUE	0.000953522623217844	4209.19994586181	1338.82588599823	465.272516001513
rs1473886	T	G	T	G	-0.0181218	0.0055	0.477624	0.5807	FALSE	FALSE	FALSE	finn-b-H8_HL_SEN_NAS	2	20368519	0.0127		0.6635	Sensorineural hearing loss || id:finn-b-H8_HL_SEN_NAS	Sensorineural hearing loss	Sensorineural hearing loss || ||	TRUE	igd	2	20368519	0.00198519	6.9e-20	4410161	ieu-b-111	triglycerides || id:ieu-b-111	TRUE	reported	igd	2	TRUE	0.000163870967830303	722.815472086496	1338.82588599823	83.3294486555174
rs148827772	G	A	G	A	0.0465516	0.0385	0.022544	0.02339	FALSE	FALSE	FALSE	finn-b-H8_HL_SEN_NAS	4	110766064	0.0427		0.367	Sensorineural hearing loss || id:finn-b-H8_HL_SEN_NAS	Sensorineural hearing loss	Sensorineural hearing loss || ||	TRUE	igd	4	110766064	0.00710636	5.7e-11	4410161	ieu-b-111	triglycerides || id:ieu-b-111	TRUE	reported	igd	2	TRUE	9.55052868234483e-05	421.233730280242	1338.82588599823	42.9116106609898
rs149142833	T	C	T	C	0.0169358	-0.0238	0.156359	0.162	FALSE	FALSE	FALSE	finn-b-H8_HL_SEN_NAS	20	32188142	0.017		0.1624	Sensorineural hearing loss || id:finn-b-H8_HL_SEN_NAS	Sensorineural hearing loss	Sensorineural hearing loss || ||	TRUE	igd	20	32188142	0.00276509	9.1e-10	4410161	ieu-b-111	triglycerides || id:ieu-b-111	TRUE	reported	igd	2	TRUE	7.56696961969294e-05	333.740645763428	1338.82588599823	37.5139581423921
rs150419156	A	G	A	G	-0.0505491	0.0498	0.015259	0.005984	FALSE	FALSE	FALSE	finn-b-H8_HL_SEN_NAS	2	27744937	0.0813		0.540201	Sensorineural hearing loss || id:finn-b-H8_HL_SEN_NAS	Sensorineural hearing loss	Sensorineural hearing loss || ||	TRUE	igd	2	27744937	0.00847063	2.4e-09	4410161	ieu-b-111	triglycerides || id:ieu-b-111	TRUE	reported	igd	2	TRUE	7.67900489078704e-05	338.68233273438	1338.82588599823	35.6119234510046
rs150423652	T	G	T	G	0.285824	-0.1517	0.006675	0.002081	FALSE	FALSE	FALSE	finn-b-H8_HL_SEN_NAS	11	116603816	0.1421		0.2857	Sensorineural hearing loss || id:finn-b-H8_HL_SEN_NAS	Sensorineural hearing loss	Sensorineural hearing loss || ||	TRUE	igd	11	116603816	0.0122924	1.4e-119	4410161	ieu-b-111	triglycerides || id:ieu-b-111	TRUE	reported	igd	2	TRUE	0.00108335306677205	4782.94089128512	1338.82588599823	540.65972297774
rs150460588	C	T	C	T	0.0326952	0.0209	0.044425	0.03124	FALSE	FALSE	FALSE	finn-b-H8_HL_SEN_NAS	15	57023457	0.0363		0.5643	Sensorineural hearing loss || id:finn-b-H8_HL_SEN_NAS	Sensorineural hearing loss	Sensorineural hearing loss || ||	TRUE	igd	15	57023457	0.00484966	1.6e-11	4410161	ieu-b-111	triglycerides || id:ieu-b-111	TRUE	reported	igd	2	TRUE	9.07591057040085e-05	400.298417578879	1338.82588599823	45.451206116
rs150555490	T	C	T	C	-0.0384234	-0.0274	0.056868	0.03747	FALSE	FALSE	FALSE	finn-b-H8_HL_SEN_NAS	11	116697081	0.033		0.4071	Sensorineural hearing loss || id:finn-b-H8_HL_SEN_NAS	Sensorineural hearing loss	Sensorineural hearing loss || ||	TRUE	igd	11	116697081	0.00427544	2.5e-19	4410161	ieu-b-111	triglycerides || id:ieu-b-111	TRUE	reported	igd	2	TRUE	0.00015836602456605	698.529971948885	1338.82588599823	80.766256107147
rs150564454	A	G	A	G	-0.101751	0.0771	0.011556	0.002426	FALSE	FALSE	FALSE	finn-b-H8_HL_SEN_NAS	8	19972140	0.1326		0.560899	Sensorineural hearing loss || id:finn-b-H8_HL_SEN_NAS	Sensorineural hearing loss	Sensorineural hearing loss || ||	TRUE	igd	8	19972140	0.00963178	4.4e-26	4410161	ieu-b-111	triglycerides || id:ieu-b-111	TRUE	reported	igd	2	TRUE	0.000236519510008945	1043.33541492265	1338.82588599823	111.600017752566
rs151235402	T	C	T	C	0.0521833	0.0065	0.015827	0.01642	FALSE	FALSE	FALSE	finn-b-H8_HL_SEN_NAS	20	569164	0.0493		0.8956	Sensorineural hearing loss || id:finn-b-H8_HL_SEN_NAS	Sensorineural hearing loss	Sensorineural hearing loss || ||	TRUE	igd	20	569164	0.00815144	1.5e-10	4410161	ieu-b-111	triglycerides || id:ieu-b-111	TRUE	reported	igd	2	TRUE	8.48326676396615e-05	374.157293446382	1338.82588599823	40.9821187341421
rs1544980	C	T	C	T	0.0238704	0.002	0.198644	0.1874	FALSE	FALSE	FALSE	finn-b-H8_HL_SEN_NAS	8	10677981	0.0161		0.9002	Sensorineural hearing loss || id:finn-b-H8_HL_SEN_NAS	Sensorineural hearing loss	Sensorineural hearing loss || ||	TRUE	igd	8	10677981	0.00248513	7.6e-22	4410161	ieu-b-111	triglycerides || id:ieu-b-111	TRUE	reported	igd	2	TRUE	0.000181405451317427	800.172039346541	1338.82588599823	92.2616397548806
rs1567353	G	C	G	C	0.0148202	0.012	0.307644	0.3355	FALSE	TRUE	FALSE	finn-b-H8_HL_SEN_NAS	9	1033773	0.0132		0.3651	Sensorineural hearing loss || id:finn-b-H8_HL_SEN_NAS	Sensorineural hearing loss	Sensorineural hearing loss || ||	TRUE	igd	9	1033773	0.00216358	7.4e-12	4410161	ieu-b-111	triglycerides || id:ieu-b-111	TRUE	reported	igd	2	TRUE	9.35655628221078e-05	412.677621383893	1338.82588599823	46.9204547547216
rs17326656	T	G	T	G	0.0174394	0.0142	0.238472	0.1633	FALSE	FALSE	FALSE	finn-b-H8_HL_SEN_NAS	2	48962291	0.017		0.4024	Sensorineural hearing loss || id:finn-b-H8_HL_SEN_NAS	Sensorineural hearing loss	Sensorineural hearing loss || ||	TRUE	igd	2	48962291	0.00233365	7.8e-14	4410161	ieu-b-111	triglycerides || id:ieu-b-111	TRUE	reported	igd	2	TRUE	0.000110462875396433	487.212663007141	1338.82588599823	55.8459438731739
rs174566	G	A	G	A	0.0485019	0.0139	0.34974	0.4134	FALSE	FALSE	FALSE	finn-b-H8_HL_SEN_NAS	11	61592362	0.0127		0.276	Sensorineural hearing loss || id:finn-b-H8_HL_SEN_NAS	Sensorineural hearing loss	Sensorineural hearing loss || ||	TRUE	igd	11	61592362	0.00207982	2.8e-120	4410161	ieu-b-111	triglycerides || id:ieu-b-111	TRUE	reported	igd	2	TRUE	0.00106999031034207	4723.88190493335	1338.82588599823	543.833558745974
rs17585887	C	T	C	T	-0.0285849	0.005	0.591074	0.517	FALSE	FALSE	FALSE	finn-b-H8_HL_SEN_NAS	6	139835498	0.0125		0.692901	Sensorineural hearing loss || id:finn-b-H8_HL_SEN_NAS	Sensorineural hearing loss	Sensorineural hearing loss || ||	TRUE	igd	6	139835498	0.00201656	1.3e-45	4410161	ieu-b-111	triglycerides || id:ieu-b-111	TRUE	reported	igd	2	TRUE	0.000394993483378958	1742.67240991064	1338.82588599823	200.932902498817
rs1760801	A	G	A	G	-0.0202981	-0.0053	0.295768	0.3708	FALSE	FALSE	FALSE	finn-b-H8_HL_SEN_NAS	1	154259650	0.013		0.685199	Sensorineural hearing loss || id:finn-b-H8_HL_SEN_NAS	Sensorineural hearing loss	Sensorineural hearing loss || ||	TRUE	igd	1	154259650	0.00218442	1.5e-20	4410161	ieu-b-111	triglycerides || id:ieu-b-111	TRUE	reported	igd	2	TRUE	0.000171635733809416	757.070816586351	1338.82588599823	86.3452571364344
rs1799831	T	C	T	C	0.024506	0.0045	0.156029	0.1926	FALSE	FALSE	FALSE	finn-b-H8_HL_SEN_NAS	7	44199142	0.0159		0.7796	Sensorineural hearing loss || id:finn-b-H8_HL_SEN_NAS	Sensorineural hearing loss	Sensorineural hearing loss || ||	TRUE	igd	7	44199142	0.00273953	3.7e-19	4410161	ieu-b-111	triglycerides || id:ieu-b-111	TRUE	reported	igd	2	TRUE	0.000158164023010905	697.638830921859	1338.82588599823	80.0189294952617
rs1801689	C	A	C	A	-0.06613	0.0301	0.030543	0.009676	FALSE	FALSE	FALSE	finn-b-H8_HL_SEN_NAS	17	64210580	0.0643		0.6402	Sensorineural hearing loss || id:finn-b-H8_HL_SEN_NAS	Sensorineural hearing loss	Sensorineural hearing loss || ||	TRUE	igd	17	64210580	0.00577722	2.4e-30	4410161	ieu-b-111	triglycerides || id:ieu-b-111	TRUE	reported	igd	2	TRUE	0.000258980630632924	1142.44162926508	1338.82588599823	131.02652807983
rs1835346	G	A	G	A	-0.0391877	-0.0119	0.023874	0.01504	FALSE	FALSE	FALSE	finn-b-H8_HL_SEN_NAS	6	161162290	0.052		0.8189	Sensorineural hearing loss || id:finn-b-H8_HL_SEN_NAS	Sensorineural hearing loss	Sensorineural hearing loss || ||	TRUE	igd	6	161162290	0.00654659	2.2e-09	4410161	ieu-b-111	triglycerides || id:ieu-b-111	TRUE	reported	igd	2	TRUE	7.15748778088651e-05	315.679186241849	1338.82588599823	35.8318526734902
rs186696265	T	C	T	C	-0.104318	0.0618	0.014693	0.01665	FALSE	FALSE	FALSE	finn-b-H8_HL_SEN_NAS	6	161111700	0.0499		0.2159	Sensorineural hearing loss || id:finn-b-H8_HL_SEN_NAS	Sensorineural hearing loss	Sensorineural hearing loss || ||	TRUE	igd	6	161111700	0.00828522	2.4e-36	4410161	ieu-b-111	triglycerides || id:ieu-b-111	TRUE	reported	igd	2	TRUE	0.000315087044581807	1390.02194335189	1338.82588599823	158.52961849757
rs188247550	T	C	T	C	-0.134286	0.0273	0.013117	0.05096	FALSE	FALSE	FALSE	finn-b-H8_HL_SEN_NAS	19	19396616	0.0289		0.3454	Sensorineural hearing loss || id:finn-b-H8_HL_SEN_NAS	Sensorineural hearing loss	Sensorineural hearing loss || ||	TRUE	igd	19	19396616	0.00913128	5.9e-49	4410161	ieu-b-111	triglycerides || id:ieu-b-111	TRUE	reported	igd	2	TRUE	0.000466865365969061	2059.91219717855	1338.82588599823	216.2709335926
rs193735	A	G	A	G	0.0329807	-0.0085	0.036665	0.06764	FALSE	FALSE	FALSE	finn-b-H8_HL_SEN_NAS	5	130672958	0.0251		0.7349	Sensorineural hearing loss || id:finn-b-H8_HL_SEN_NAS	Sensorineural hearing loss	Sensorineural hearing loss || ||	TRUE	igd	5	130672958	0.00529922	4.9e-10	4410161	ieu-b-111	triglycerides || id:ieu-b-111	TRUE	reported	igd	2	TRUE	7.6838479548449e-05	338.895952376614	1338.82588599823	38.7343112926242
rs1938566	T	C	T	C	-0.0212127	-0.0176	0.834537	0.769	FALSE	FALSE	FALSE	finn-b-H8_HL_SEN_NAS	1	98478981	0.0149		0.236	Sensorineural hearing loss || id:finn-b-H8_HL_SEN_NAS	Sensorineural hearing loss	Sensorineural hearing loss || ||	TRUE	igd	1	98478981	0.00267054	2e-15	4410161	ieu-b-111	triglycerides || id:ieu-b-111	TRUE	reported	igd	2	TRUE	0.000124270597433146	548.121209055281	1338.82588599823	63.0948228563118
rs2043085	C	T	C	T	-0.0308028	0.0099	0.612184	0.5793	FALSE	FALSE	FALSE	finn-b-H8_HL_SEN_NAS	15	58680954	0.0127		0.4373	Sensorineural hearing loss || id:finn-b-H8_HL_SEN_NAS	Sensorineural hearing loss	Sensorineural hearing loss || ||	TRUE	igd	15	58680954	0.00204157	1.9e-51	4410161	ieu-b-111	triglycerides || id:ieu-b-111	TRUE	reported	igd	2	TRUE	0.000450524159468081	1987.77871893215	1338.82588599823	227.64171111621
rs2070341	T	C	T	C	0.0113012	0.0086	0.60309	0.6225	FALSE	FALSE	FALSE	finn-b-H8_HL_SEN_NAS	14	24545375	0.0132		0.5162	Sensorineural hearing loss || id:finn-b-H8_HL_SEN_NAS	Sensorineural hearing loss	Sensorineural hearing loss || ||	TRUE	igd	14	24545375	0.00203413	2.8e-08	4410161	ieu-b-111	triglycerides || id:ieu-b-111	TRUE	reported	igd	2	TRUE	6.11439210174057e-05	269.670902306552	1338.82588599823	30.8668073710397
rs2071887	A	T	A	T	0.016312	-0.0115	0.344804	0.367	FALSE	TRUE	FALSE	finn-b-H8_HL_SEN_NAS	22	38879010	0.013		0.3784	Sensorineural hearing loss || id:finn-b-H8_HL_SEN_NAS	Sensorineural hearing loss	Sensorineural hearing loss || ||	TRUE	igd	22	38879010	0.00209671	7.3e-15	4410161	ieu-b-111	triglycerides || id:ieu-b-111	TRUE	reported	igd	2	TRUE	0.000120223108772315	530.266775480432	1338.82588599823	60.5254033766076
rs2081194	C	G	C	G	-0.0214115	-0.0271	0.600934	0.6581	FALSE	TRUE	FALSE	finn-b-H8_HL_SEN_NAS	19	49263477	0.0133		0.0420001	Sensorineural hearing loss || id:finn-b-H8_HL_SEN_NAS	Sensorineural hearing loss	Sensorineural hearing loss || ||	TRUE	igd	19	49263477	0.00207674	6.3e-25	4410161	ieu-b-111	triglycerides || id:ieu-b-111	TRUE	reported	igd	2	TRUE	0.000219885041821386	969.94127173106	1338.82588599823	106.299183977028
rs2081687	C	T	C	T	-0.0261379	0.0087	0.663201	0.6153	FALSE	FALSE	FALSE	finn-b-H8_HL_SEN_NAS	8	59388565	0.0129		0.5004	Sensorineural hearing loss || id:finn-b-H8_HL_SEN_NAS	Sensorineural hearing loss	Sensorineural hearing loss || ||	TRUE	igd	8	59388565	0.00209126	7.6e-36	4410161	ieu-b-111	triglycerides || id:ieu-b-111	TRUE	reported	igd	2	TRUE	0.000305201979145682	1346.40017914654	1338.82588599823	156.215931488204
rs2092203	T	C	T	C	0.0136756	0.0156	0.481154	0.5342	FALSE	FALSE	FALSE	finn-b-H8_HL_SEN_NAS	20	39858545	0.0126		0.2127	Sensorineural hearing loss || id:finn-b-H8_HL_SEN_NAS	Sensorineural hearing loss	Sensorineural hearing loss || ||	TRUE	igd	20	39858545	0.00199323	6.8e-12	4410161	ieu-b-111	triglycerides || id:ieu-b-111	TRUE	reported	igd	2	TRUE	9.33781678055427e-05	411.851025045252	1338.82588599823	47.0736581249395
rs2131311	G	A	G	A	-0.0124181	-0.0112	0.714636	0.7093	FALSE	FALSE	FALSE	finn-b-H8_HL_SEN_NAS	1	40435999	0.014		0.4267	Sensorineural hearing loss || id:finn-b-H8_HL_SEN_NAS	Sensorineural hearing loss	Sensorineural hearing loss || ||	TRUE	igd	1	40435999	0.00222753	2.5e-08	4410161	ieu-b-111	triglycerides || id:ieu-b-111	TRUE	reported	igd	2	TRUE	6.28961953475994e-05	277.399669361767	1338.82588599823	31.0787241736317
rs2131919	G	A	G	A	0.0173511	-0.0135	0.164266	0.1807	FALSE	FALSE	FALSE	finn-b-H8_HL_SEN_NAS	9	95283887	0.0163		0.4082	Sensorineural hearing loss || id:finn-b-H8_HL_SEN_NAS	Sensorineural hearing loss	Sensorineural hearing loss || ||	TRUE	igd	9	95283887	0.00268396	1e-10	4410161	ieu-b-111	triglycerides || id:ieu-b-111	TRUE	reported	igd	2	TRUE	8.26608323216543e-05	364.577549894555	1338.82588599823	41.7928460678613
rs213494	T	C	T	C	0.0156106	0.0213	0.648345	0.7191	FALSE	FALSE	FALSE	finn-b-H8_HL_SEN_NAS	1	54877103	0.014		0.126	Sensorineural hearing loss || id:finn-b-H8_HL_SEN_NAS	Sensorineural hearing loss	Sensorineural hearing loss || ||	TRUE	igd	1	54877103	0.00207578	5.5e-14	4410161	ieu-b-111	triglycerides || id:ieu-b-111	TRUE	reported	igd	2	TRUE	0.000111119978769769	490.111235601402	1338.82588599823	56.5557211977314
rs2137557	C	T	C	T	0.0117624	0.0108	0.645612	0.6675	FALSE	FALSE	FALSE	finn-b-H8_HL_SEN_NAS	3	188439236	0.0133		0.4167	Sensorineural hearing loss || id:finn-b-H8_HL_SEN_NAS	Sensorineural hearing loss	Sensorineural hearing loss || ||	TRUE	igd	3	188439236	0.00208003	1.6e-08	4410161	ieu-b-111	triglycerides || id:ieu-b-111	TRUE	reported	igd	2	TRUE	6.33100251251079e-05	279.224954834627	1338.82588599823	31.9781025480819
rs2237029	A	G	A	G	-0.0139399	-0.0205	0.601353	0.6085	FALSE	FALSE	FALSE	finn-b-H8_HL_SEN_NAS	4	55535336	0.0129		0.1116	Sensorineural hearing loss || id:finn-b-H8_HL_SEN_NAS	Sensorineural hearing loss	Sensorineural hearing loss || ||	TRUE	igd	4	55535336	0.00204019	8.3e-12	4410161	ieu-b-111	triglycerides || id:ieu-b-111	TRUE	reported	igd	2	TRUE	9.31681118904855e-05	410.924472224038	1338.82588599823	46.68507786724
rs2240466	A	G	A	G	-0.122769	-0.0463	0.122916	0.1254	FALSE	FALSE	FALSE	finn-b-H8_HL_SEN_NAS	7	72856269	0.0189		0.0143301	Sensorineural hearing loss || id:finn-b-H8_HL_SEN_NAS	Sensorineural hearing loss	Sensorineural hearing loss || ||	TRUE	igd	7	72856269	0.00301848	1e-200	4410161	ieu-b-111	triglycerides || id:ieu-b-111	TRUE	reported	igd	2	TRUE	0.00324980303343332	14378.8766129574	1338.82588599823	1654.24881217033
rs2240533	C	T	C	T	-0.0129897	0.0177	0.309898	0.2963	FALSE	FALSE	FALSE	finn-b-H8_HL_SEN_NAS	14	71541026	0.0138		0.1977	Sensorineural hearing loss || id:finn-b-H8_HL_SEN_NAS	Sensorineural hearing loss	Sensorineural hearing loss || ||	TRUE	igd	14	71541026	0.00215234	1.6e-09	4410161	ieu-b-111	triglycerides || id:ieu-b-111	TRUE	reported	igd	2	TRUE	7.21705969059521e-05	318.306779870459	1338.82588599823	36.4230649588425
rs2244278	A	C	A	C	-0.0269912	0.0112	0.120553	0.09224	FALSE	FALSE	FALSE	finn-b-H8_HL_SEN_NAS	9	107661129	0.0217		0.6051	Sensorineural hearing loss || id:finn-b-H8_HL_SEN_NAS	Sensorineural hearing loss	Sensorineural hearing loss || ||	TRUE	igd	9	107661129	0.00306133	1.2e-18	4410161	ieu-b-111	triglycerides || id:ieu-b-111	TRUE	reported	igd	2	TRUE	0.000154476377407381	681.37064177897	1338.82588599823	77.7363404262947
rs2302263	T	C	T	C	0.0436112	0.0087	0.088863	0.1277	FALSE	FALSE	FALSE	finn-b-H8_HL_SEN_NAS	11	64021821	0.0188		0.641599	Sensorineural hearing loss || id:finn-b-H8_HL_SEN_NAS	Sensorineural hearing loss	Sensorineural hearing loss || ||	TRUE	igd	11	64021821	0.00349051	8e-36	4410161	ieu-b-111	triglycerides || id:ieu-b-111	TRUE	reported	igd	2	TRUE	0.000307985821201511	1358.68489692797	1338.82588599823	156.105534466495
rs2304969	T	G	T	G	-0.0161469	-0.0169	0.144932	0.2705	FALSE	FALSE	FALSE	finn-b-H8_HL_SEN_NAS	17	4692559	0.0142		0.2347	Sensorineural hearing loss || id:finn-b-H8_HL_SEN_NAS	Sensorineural hearing loss	Sensorineural hearing loss || ||	TRUE	igd	17	4692559	0.0028501	1.5e-08	4410161	ieu-b-111	triglycerides || id:ieu-b-111	TRUE	reported	igd	2	TRUE	6.46209362601638e-05	285.007021056729	1338.82588599823	32.0965323811114
rs2305746	G	A	G	A	0.0282544	0.0216	0.933319	0.9374	FALSE	FALSE	FALSE	finn-b-H8_HL_SEN_NAS	19	35556300	0.0258		0.4028	Sensorineural hearing loss || id:finn-b-H8_HL_SEN_NAS	Sensorineural hearing loss	Sensorineural hearing loss || ||	TRUE	igd	19	35556300	0.0039744	1.2e-12	4410161	ieu-b-111	triglycerides || id:ieu-b-111	TRUE	reported	igd	2	TRUE	9.93652170108149e-05	438.259953882623	1338.82588599823	50.5392776247857
rs2382825	T	C	T	C	-0.0134774	-0.0099	0.622954	0.7315	FALSE	FALSE	FALSE	finn-b-H8_HL_SEN_NAS	2	219184275	0.0142		0.4844	Sensorineural hearing loss || id:finn-b-H8_HL_SEN_NAS	Sensorineural hearing loss	Sensorineural hearing loss || ||	TRUE	igd	2	219184275	0.00204919	4.8e-11	4410161	ieu-b-111	triglycerides || id:ieu-b-111	TRUE	reported	igd	2	TRUE	8.53281929718352e-05	376.34301085753	1338.82588599823	43.2561418266869
rs2407278	G	A	G	A	-0.0339449	0.0119	0.030154	0.05242	FALSE	FALSE	FALSE	finn-b-H8_HL_SEN_NAS	8	37399290	0.0284		0.6745	Sensorineural hearing loss || id:finn-b-H8_HL_SEN_NAS	Sensorineural hearing loss	Sensorineural hearing loss || ||	TRUE	igd	8	37399290	0.00581961	5.4e-09	4410161	ieu-b-111	triglycerides || id:ieu-b-111	TRUE	reported	igd	2	TRUE	6.73948595074138e-05	297.242078798497	1338.82588599823	34.0221146900451
rs2487294	T	G	T	G	0.0183191	-0.0036	0.723477	0.6824	FALSE	FALSE	FALSE	finn-b-H8_HL_SEN_NAS	10	113937941	0.0135		0.7887	Sensorineural hearing loss || id:finn-b-H8_HL_SEN_NAS	Sensorineural hearing loss	Sensorineural hearing loss || ||	TRUE	igd	10	113937941	0.00222084	1.6e-16	4410161	ieu-b-111	triglycerides || id:ieu-b-111	TRUE	reported	igd	2	TRUE	0.000134274718748769	592.252383884626	1338.82588599823	68.0414757957566
rs2519093	T	C	T	C	-0.021158	0.0033	0.184548	0.2008	FALSE	FALSE	FALSE	finn-b-H8_HL_SEN_NAS	9	136141870	0.0156		0.8339	Sensorineural hearing loss || id:finn-b-H8_HL_SEN_NAS	Sensorineural hearing loss	Sensorineural hearing loss || ||	TRUE	igd	9	136141870	0.00256189	1.5e-16	4410161	ieu-b-111	triglycerides || id:ieu-b-111	TRUE	reported	igd	2	TRUE	0.000134737028904132	594.29179376541	1338.82588599823	68.2068932942393
rs2699805	A	G	A	G	-0.0201313	-0.0058	0.399672	0.4045	FALSE	FALSE	FALSE	finn-b-H8_HL_SEN_NAS	7	26394297	0.0128		0.6501	Sensorineural hearing loss || id:finn-b-H8_HL_SEN_NAS	Sensorineural hearing loss	Sensorineural hearing loss || ||	TRUE	igd	7	26394297	0.00203748	5.1e-23	4410161	ieu-b-111	triglycerides || id:ieu-b-111	TRUE	reported	igd	2	TRUE	0.000194475976525981	857.836806810548	1338.82588599823	97.6240752186276
rs275184	G	T	G	T	-0.0173487	-0.0308	0.162051	0.1978	FALSE	FALSE	FALSE	finn-b-H8_HL_SEN_NAS	15	39444679	0.0158		0.0502701	Sensorineural hearing loss || id:finn-b-H8_HL_SEN_NAS	Sensorineural hearing loss	Sensorineural hearing loss || ||	TRUE	igd	15	39444679	0.00275263	2.9e-10	4410161	ieu-b-111	triglycerides || id:ieu-b-111	TRUE	reported	igd	2	TRUE	8.17397249999627e-05	360.514652234643	1338.82588599823	39.7226484393703
rs2773469	G	A	G	A	-0.0188717	-0.0214	0.733286	0.7476	FALSE	FALSE	FALSE	finn-b-H8_HL_SEN_NAS	10	115798895	0.0144		0.1378	Sensorineural hearing loss || id:finn-b-H8_HL_SEN_NAS	Sensorineural hearing loss	Sensorineural hearing loss || ||	TRUE	igd	10	115798895	0.00225426	5.7e-17	4410161	ieu-b-111	triglycerides || id:ieu-b-111	TRUE	reported	igd	2	TRUE	0.000139306457961795	614.449226083614	1338.82588599823	70.0832185182792
rs278981	C	T	C	T	0.0125871	0.0059	0.758155	0.761	FALSE	FALSE	FALSE	finn-b-H8_HL_SEN_NAS	4	40428010	0.015		0.692299	Sensorineural hearing loss || id:finn-b-H8_HL_SEN_NAS	Sensorineural hearing loss	Sensorineural hearing loss || ||	TRUE	igd	4	40428010	0.00229058	3.9e-08	4410161	ieu-b-111	triglycerides || id:ieu-b-111	TRUE	reported	igd	2	TRUE	5.81000461321815e-05	256.245329215704	1338.82588599823	30.1967661871643
rs2812208	C	G	C	G	-0.048426	0.0217	0.02089	0.02211	FALSE	TRUE	FALSE	finn-b-H8_HL_SEN_NAS	13	50707087	0.0424		0.6084	Sensorineural hearing loss || id:finn-b-H8_HL_SEN_NAS	Sensorineural hearing loss	Sensorineural hearing loss || ||	TRUE	igd	13	50707087	0.00696323	3.5e-12	4410161	ieu-b-111	triglycerides || id:ieu-b-111	TRUE	reported	igd	2	TRUE	9.59305903784513e-05	423.10974570054	1338.82588599823	48.3655036369405
rs28439112	A	T	A	T	0.0126014	0.003	0.255528	0.1965	FALSE	TRUE	FALSE	finn-b-H8_HL_SEN_NAS	8	64664690	0.0158		0.8505	Sensorineural hearing loss || id:finn-b-H8_HL_SEN_NAS	Sensorineural hearing loss	Sensorineural hearing loss || ||	TRUE	igd	8	64664690	0.00226754	2.7e-08	4410161	ieu-b-111	triglycerides || id:ieu-b-111	TRUE	reported	igd	2	TRUE	6.04163458722316e-05	266.46179014321	1338.82588599823	30.8835830841323
rs28577186	A	G	A	G	-0.0163428	-0.0061	0.664571	0.6422	FALSE	FALSE	FALSE	finn-b-H8_HL_SEN_NAS	16	4488191	0.0131		0.6417	Sensorineural hearing loss || id:finn-b-H8_HL_SEN_NAS	Sensorineural hearing loss	Sensorineural hearing loss || ||	TRUE	igd	16	4488191	0.00211672	1.2e-14	4410161	ieu-b-111	triglycerides || id:ieu-b-111	TRUE	reported	igd	2	TRUE	0.0001190761874152	525.207459316689	1338.82588599823	59.6109585359592
rs2925979	C	T	C	T	-0.0322092	-0.0254	0.699976	0.6776	FALSE	FALSE	FALSE	finn-b-H8_HL_SEN_NAS	16	81534790	0.0134		0.0583405	Sensorineural hearing loss || id:finn-b-H8_HL_SEN_NAS	Sensorineural hearing loss	Sensorineural hearing loss || ||	TRUE	igd	16	81534790	0.00217095	8.5e-50	4410161	ieu-b-111	triglycerides || id:ieu-b-111	TRUE	reported	igd	2	TRUE	0.000435741594658919	1922.5274405321	1338.82588599823	220.120369873299
rs2937124	T	C	T	C	-0.0182561	0.0181	0.362769	0.3949	FALSE	FALSE	FALSE	finn-b-H8_HL_SEN_NAS	16	69862109	0.0129		0.1587	Sensorineural hearing loss || id:finn-b-H8_HL_SEN_NAS	Sensorineural hearing loss	Sensorineural hearing loss || ||	TRUE	igd	16	69862109	0.00212336	8.1e-18	4410161	ieu-b-111	triglycerides || id:ieu-b-111	TRUE	reported	igd	2	TRUE	0.000154089508773371	679.663963008651	1338.82588599823	73.9211557308465
rs2943645	T	C	T	C	0.0402918	0.0204	0.646594	0.6386	FALSE	FALSE	FALSE	finn-b-H8_HL_SEN_NAS	2	227099180	0.013		0.1174	Sensorineural hearing loss || id:finn-b-H8_HL_SEN_NAS	Sensorineural hearing loss	Sensorineural hearing loss || ||	TRUE	igd	2	227099180	0.00207151	2.9e-84	4410161	ieu-b-111	triglycerides || id:ieu-b-111	TRUE	reported	igd	2	TRUE	0.00074194023552891	3274.50389336983	1338.82588599823	378.319973663159
rs2983896	A	G	A	G	0.0137912	0.0098	0.21474	0.189	FALSE	FALSE	FALSE	finn-b-H8_HL_SEN_NAS	6	97029871	0.016		0.5399	Sensorineural hearing loss || id:finn-b-H8_HL_SEN_NAS	Sensorineural hearing loss	Sensorineural hearing loss || ||	TRUE	igd	6	97029871	0.00242177	1.2e-08	4410161	ieu-b-111	triglycerides || id:ieu-b-111	TRUE	reported	igd	2	TRUE	6.41446638318897e-05	282.906313430554	1338.82588599823	32.4293559244139
rs308	G	T	G	T	-0.159413	0.0125	0.020597	0.0298	FALSE	FALSE	FALSE	finn-b-H8_HL_SEN_NAS	8	19817476	0.0368		0.732799	Sensorineural hearing loss || id:finn-b-H8_HL_SEN_NAS	Sensorineural hearing loss	Sensorineural hearing loss || ||	TRUE	igd	8	19817476	0.00698442	2.6e-115	4410161	ieu-b-111	triglycerides || id:ieu-b-111	TRUE	reported	igd	2	TRUE	0.00102528089385129	4526.29248274885	1338.82588599823	520.938883826755
rs3103310	G	A	G	A	0.0202549	0.0092	0.241785	0.1701	FALSE	FALSE	FALSE	finn-b-H8_HL_SEN_NAS	3	12473045	0.0169		0.5836	Sensorineural hearing loss || id:finn-b-H8_HL_SEN_NAS	Sensorineural hearing loss	Sensorineural hearing loss || ||	TRUE	igd	3	12473045	0.00236652	1.1e-17	4410161	ieu-b-111	triglycerides || id:ieu-b-111	TRUE	reported	igd	2	TRUE	0.000150422197423456	663.485610730358	1338.82588599823	73.2554344745556
rs320369	G	A	G	A	-0.0125327	-0.0015	0.683292	0.6272	FALSE	FALSE	FALSE	finn-b-H8_HL_SEN_NAS	1	118143517	0.013		0.9096	Sensorineural hearing loss || id:finn-b-H8_HL_SEN_NAS	Sensorineural hearing loss	Sensorineural hearing loss || ||	TRUE	igd	1	118143517	0.00214567	5.2e-09	4410161	ieu-b-111	triglycerides || id:ieu-b-111	TRUE	reported	igd	2	TRUE	6.79805467622311e-05	299.825402423164	1338.82588599823	34.1164182229485
rs325485	G	A	G	A	-0.0117435	0.007	0.602889	0.6486	FALSE	FALSE	FALSE	finn-b-H8_HL_SEN_NAS	5	103995368	0.0132		0.5974	Sensorineural hearing loss || id:finn-b-H8_HL_SEN_NAS	Sensorineural hearing loss	Sensorineural hearing loss || ||	TRUE	igd	5	103995368	0.00204042	8.6e-09	4410161	ieu-b-111	triglycerides || id:ieu-b-111	TRUE	reported	igd	2	TRUE	6.60350296452856e-05	291.244212625638	1338.82588599823	33.1250056221441
rs326222	C	T	C	T	0.0252203	0.0226	0.697957	0.5969	FALSE	FALSE	FALSE	finn-b-H8_HL_SEN_NAS	11	47259668	0.0134		0.0907298	Sensorineural hearing loss || id:finn-b-H8_HL_SEN_NAS	Sensorineural hearing loss	Sensorineural hearing loss || ||	TRUE	igd	11	47259668	0.00215698	1.4e-31	4410161	ieu-b-111	triglycerides || id:ieu-b-111	TRUE	reported	igd	2	TRUE	0.000268180956048373	1183.03792518716	1338.82588599823	136.712510999812
rs343	A	C	A	C	-0.141493	0.0148	0.083129	0.06329	FALSE	FALSE	FALSE	finn-b-H8_HL_SEN_NAS	8	19810787	0.0257		0.5662	Sensorineural hearing loss || id:finn-b-H8_HL_SEN_NAS	Sensorineural hearing loss	Sensorineural hearing loss || ||	TRUE	igd	8	19810787	0.00361052	1e-200	4410161	ieu-b-111	triglycerides || id:ieu-b-111	TRUE	reported	igd	2	TRUE	0.0030518325301941	13500.2672543013	1338.82588599823	1535.78492206263
rs34389637	C	CT	C	CT	0.025209	0.0039	0.934514	0.91921	FALSE	FALSE	FALSE	finn-b-H8_HL_SEN_NAS	3	12132016	0.0229		0.865	Sensorineural hearing loss || id:finn-b-H8_HL_SEN_NAS	Sensorineural hearing loss	Sensorineural hearing loss || ||	TRUE	igd	3	12132016	0.0040263	3.8e-10	4410161	ieu-b-111	triglycerides || id:ieu-b-111	TRUE	reported	igd	2	TRUE	7.77813555998199e-05	343.054828700368	1338.82588599823	39.2011650512107
rs34672664	T	TG	T	TG	0.0216095	0.003	0.929808	0.93764	FALSE	FALSE	FALSE	finn-b-H8_HL_SEN_NAS	10	103730487	0.0258		0.9083	Sensorineural hearing loss || id:finn-b-H8_HL_SEN_NAS	Sensorineural hearing loss	Sensorineural hearing loss || ||	TRUE	igd	10	103730487	0.003902	3.1e-08	4410161	ieu-b-111	triglycerides || id:ieu-b-111	TRUE	reported	igd	2	TRUE	6.09537357364499e-05	268.832052559615	1338.82588599823	30.6700798372268
rs34682685	A	G	A	G	0.0337428	0.0527	0.104198	0.05768	FALSE	FALSE	FALSE	finn-b-H8_HL_SEN_NAS	16	72096227	0.0267		0.0485903	Sensorineural hearing loss || id:finn-b-H8_HL_SEN_NAS	Sensorineural hearing loss	Sensorineural hearing loss || ||	TRUE	igd	16	72096227	0.00326987	5.8e-25	4410161	ieu-b-111	triglycerides || id:ieu-b-111	TRUE	reported	igd	2	TRUE	0.000212551239580914	937.584046850291	1338.82588599823	106.488145055249
rs35763453	C	T	C	T	0.02845	-7e-04	0.058647	0.03715	FALSE	FALSE	FALSE	finn-b-H8_HL_SEN_NAS	12	46215895	0.0332		0.9827	Sensorineural hearing loss || id:finn-b-H8_HL_SEN_NAS	Sensorineural hearing loss	Sensorineural hearing loss || ||	TRUE	igd	12	46215895	0.00435137	6.2e-11	4410161	ieu-b-111	triglycerides || id:ieu-b-111	TRUE	reported	igd	2	TRUE	8.93702246157977e-05	394.172127672969	1338.82588599823	42.7476765865848
rs36043408	A	G	A	G	-0.0128072	-0.0087	0.502153	0.4798	FALSE	FALSE	FALSE	finn-b-H8_HL_SEN_NAS	1	203511492	0.0126		0.4933	Sensorineural hearing loss || id:finn-b-H8_HL_SEN_NAS	Sensorineural hearing loss	Sensorineural hearing loss || ||	TRUE	igd	1	203511492	0.00198554	1.1e-10	4410161	ieu-b-111	triglycerides || id:ieu-b-111	TRUE	reported	igd	2	TRUE	8.20106652799011e-05	361.709737636365	1338.82588599823	41.6055341417643
rs3731696	G	A	G	A	0.0218939	0.0075	0.121188	0.1223	FALSE	FALSE	FALSE	finn-b-H8_HL_SEN_NAS	2	203431804	0.0191		0.6965	Sensorineural hearing loss || id:finn-b-H8_HL_SEN_NAS	Sensorineural hearing loss	Sensorineural hearing loss || ||	TRUE	igd	2	203431804	0.00303176	5.1e-13	4410161	ieu-b-111	triglycerides || id:ieu-b-111	TRUE	reported	igd	2	TRUE	0.000102101436565257	450.329548675043	1338.82588599823	52.1502773879241
rs3758413	C	T	C	T	0.0111232	0.0096	0.417724	0.4163	FALSE	FALSE	FALSE	finn-b-H8_HL_SEN_NAS	10	17268839	0.0128		0.4537	Sensorineural hearing loss || id:finn-b-H8_HL_SEN_NAS	Sensorineural hearing loss	Sensorineural hearing loss || ||	TRUE	igd	10	17268839	0.00201767	3.5e-08	4410161	ieu-b-111	triglycerides || id:ieu-b-111	TRUE	reported	igd	2	TRUE	6.01877080648423e-05	265.453339439636	1338.82588599823	30.3919956814634
rs3775228	T	C	T	C	0.0338197	0.0021	0.399717	0.3966	FALSE	FALSE	FALSE	finn-b-H8_HL_SEN_NAS	4	87985166	0.0129		0.8731	Sensorineural hearing loss || id:finn-b-H8_HL_SEN_NAS	Sensorineural hearing loss	Sensorineural hearing loss || ||	TRUE	igd	4	87985166	0.00203602	5.8e-62	4410161	ieu-b-111	triglycerides || id:ieu-b-111	TRUE	reported	igd	2	TRUE	0.000548880953673436	2421.98165737336	1338.82588599823	275.915070348729
rs3808477	T	C	T	C	-0.0133854	0.0102	0.279294	0.3093	FALSE	FALSE	FALSE	finn-b-H8_HL_SEN_NAS	8	116670347	0.0135		0.4525	Sensorineural hearing loss || id:finn-b-H8_HL_SEN_NAS	Sensorineural hearing loss	Sensorineural hearing loss || ||	TRUE	igd	8	116670347	0.00220342	1.2e-09	4410161	ieu-b-111	triglycerides || id:ieu-b-111	TRUE	reported	igd	2	TRUE	7.21294211668256e-05	318.125162107468	1338.82588599823	36.9035489497385
rs3814883	T	C	T	C	0.0148926	-0.0058	0.482498	0.412	FALSE	FALSE	FALSE	finn-b-H8_HL_SEN_NAS	16	29994922	0.0127		0.6484	Sensorineural hearing loss || id:finn-b-H8_HL_SEN_NAS	Sensorineural hearing loss	Sensorineural hearing loss || ||	TRUE	igd	16	29994922	0.00199657	8.7e-14	4410161	ieu-b-111	triglycerides || id:ieu-b-111	TRUE	reported	igd	2	TRUE	0.00011075889023765	488.51842437013	1338.82588599823	55.6380585869042
rs3820897	C	T	C	T	0.0197269	-0.0202	0.819861	0.6473	FALSE	FALSE	FALSE	finn-b-H8_HL_SEN_NAS	2	3642361	0.0132		0.1267	Sensorineural hearing loss || id:finn-b-H8_HL_SEN_NAS	Sensorineural hearing loss	Sensorineural hearing loss || ||	TRUE	igd	2	3642361	0.00260304	3.5e-14	4410161	ieu-b-111	triglycerides || id:ieu-b-111	TRUE	reported	igd	2	TRUE	0.000114946474915951	506.990507640525	1338.82588599823	57.4322727036995
rs3860846	T	C	T	C	0.0297027	-0.0033	0.27531	0.2504	FALSE	FALSE	FALSE	finn-b-H8_HL_SEN_NAS	8	126631687	0.0148		0.8216	Sensorineural hearing loss || id:finn-b-H8_HL_SEN_NAS	Sensorineural hearing loss	Sensorineural hearing loss || ||	TRUE	igd	8	126631687	0.00224011	4e-40	4410161	ieu-b-111	triglycerides || id:ieu-b-111	TRUE	reported	igd	2	TRUE	0.000352043320221417	1553.1137803963	1338.82588599823	175.813883944644
rs394872	T	C	T	C	0.0111807	0.0126	0.536237	0.5657	FALSE	FALSE	FALSE	finn-b-H8_HL_SEN_NAS	21	46582100	0.0126		0.3183	Sensorineural hearing loss || id:finn-b-H8_HL_SEN_NAS	Sensorineural hearing loss	Sensorineural hearing loss || ||	TRUE	igd	21	46582100	0.00200285	2.4e-08	4410161	ieu-b-111	triglycerides || id:ieu-b-111	TRUE	reported	igd	2	TRUE	6.21757250549759e-05	274.221883377153	1338.82588599823	31.1631349073732
rs3974807	T	C	T	C	0.0159776	0.0334	0.189267	0.157	FALSE	FALSE	FALSE	finn-b-H8_HL_SEN_NAS	11	49161967	0.0184		0.0696498	Sensorineural hearing loss || id:finn-b-H8_HL_SEN_NAS	Sensorineural hearing loss	Sensorineural hearing loss || ||	TRUE	igd	11	49161967	0.00253125	2.8e-10	4410161	ieu-b-111	triglycerides || id:ieu-b-111	TRUE	reported	igd	2	TRUE	7.83440166172747e-05	345.536640709145	1338.82588599823	39.8430895598598
rs4128205	C	A	C	A	0.0115011	-0.0136	0.509173	0.5787	FALSE	FALSE	FALSE	finn-b-H8_HL_SEN_NAS	2	165467068	0.0127		0.285	Sensorineural hearing loss || id:finn-b-H8_HL_SEN_NAS	Sensorineural hearing loss	Sensorineural hearing loss || ||	TRUE	igd	2	165467068	0.00199472	8.1e-09	4410161	ieu-b-111	triglycerides || id:ieu-b-111	TRUE	reported	igd	2	TRUE	6.61153902778931e-05	291.598662631947	1338.82588599823	33.2441225714405
rs4134963	T	C	T	C	-0.0189544	0.0145	0.189878	0.1934	FALSE	FALSE	FALSE	finn-b-H8_HL_SEN_NAS	6	20486798	0.016		0.3644	Sensorineural hearing loss || id:finn-b-H8_HL_SEN_NAS	Sensorineural hearing loss	Sensorineural hearing loss || ||	TRUE	igd	6	20486798	0.00254235	9e-14	4410161	ieu-b-111	triglycerides || id:ieu-b-111	TRUE	reported	igd	2	TRUE	0.000110528723235699	487.503126634585	1338.82588599823	55.5839499044698
rs41785	A	C	A	C	-0.0150445	-0.0157	0.417487	0.3965	FALSE	FALSE	FALSE	finn-b-H8_HL_SEN_NAS	7	116486020	0.0128		0.2205	Sensorineural hearing loss || id:finn-b-H8_HL_SEN_NAS	Sensorineural hearing loss	Sensorineural hearing loss || ||	TRUE	igd	7	116486020	0.00201492	8.2e-14	4410161	ieu-b-111	triglycerides || id:ieu-b-111	TRUE	reported	igd	2	TRUE	0.0001100865069192	485.552452041642	1338.82588599823	55.7493620396716
rs4253750	C	T	C	T	0.0177576	0.0085	0.214455	0.1667	FALSE	FALSE	FALSE	finn-b-H8_HL_SEN_NAS	22	46613852	0.0168		0.6122	Sensorineural hearing loss || id:finn-b-H8_HL_SEN_NAS	Sensorineural hearing loss	Sensorineural hearing loss || ||	TRUE	igd	22	46613852	0.00243701	3.2e-13	4410161	ieu-b-111	triglycerides || id:ieu-b-111	TRUE	reported	igd	2	TRUE	0.000106244334044825	468.604192527155	1338.82588599823	53.0950355024012
rs4471666	G	T	G	T	-0.022461	-0.0151	0.069488	0.08476	FALSE	FALSE	FALSE	finn-b-H8_HL_SEN_NAS	16	85198965	0.0227		0.5057	Sensorineural hearing loss || id:finn-b-H8_HL_SEN_NAS	Sensorineural hearing loss	Sensorineural hearing loss || ||	TRUE	igd	16	85198965	0.00396699	1.5e-08	4410161	ieu-b-111	triglycerides || id:ieu-b-111	TRUE	reported	igd	2	TRUE	6.52409027164745e-05	287.741526800142	1338.82588599823	32.0579660238192
rs4665972	C	T	C	T	-0.10025	-0.0186	0.604587	0.6233	FALSE	FALSE	FALSE	finn-b-H8_HL_SEN_NAS	2	27598097	0.013		0.1502	Sensorineural hearing loss || id:finn-b-H8_HL_SEN_NAS	Sensorineural hearing loss	Sensorineural hearing loss || ||	TRUE	igd	2	27598097	0.00203577	1e-200	4410161	ieu-b-111	triglycerides || id:ieu-b-111	TRUE	reported	igd	2	TRUE	0.00480516722725803	21293.8721102024	1338.82588599823	2424.99776315676
rs4675812	A	G	A	G	-0.0142305	0.0061	0.587882	0.6172	FALSE	FALSE	FALSE	finn-b-H8_HL_SEN_NAS	2	242395674	0.0129		0.6362	Sensorineural hearing loss || id:finn-b-H8_HL_SEN_NAS	Sensorineural hearing loss	Sensorineural hearing loss || ||	TRUE	igd	2	242395674	0.00201176	1.5e-12	4410161	ieu-b-111	triglycerides || id:ieu-b-111	TRUE	reported	igd	2	TRUE	9.81255403884315e-05	432.791702993637	1338.82588599823	50.0366219027434
rs4731701	T	C	T	C	-0.0325803	0.0026	0.493088	0.4646	FALSE	FALSE	FALSE	finn-b-H8_HL_SEN_NAS	7	130430930	0.0126		0.8362	Sensorineural hearing loss || id:finn-b-H8_HL_SEN_NAS	Sensorineural hearing loss	Sensorineural hearing loss || ||	TRUE	igd	7	130430930	0.00198921	2.7e-60	4410161	ieu-b-111	triglycerides || id:ieu-b-111	TRUE	reported	igd	2	TRUE	0.000530636548438684	2341.4340002821	1338.82588599823	268.255657713347
rs4760254	C	G	C	G	-0.0281414	-0.0041	0.23908	0.2319	FALSE	TRUE	FALSE	finn-b-H8_HL_SEN_NAS	12	57766392	0.0148		0.784	Sensorineural hearing loss || id:finn-b-H8_HL_SEN_NAS	Sensorineural hearing loss	Sensorineural hearing loss || ||	TRUE	igd	12	57766392	0.00232488	1e-33	4410161	ieu-b-111	triglycerides || id:ieu-b-111	TRUE	reported	igd	2	TRUE	0.000288140058867954	1271.1097315099	1338.82588599823	146.517775237595
rs4761234	C	T	C	T	-0.0140236	-0.006	0.484365	0.4126	FALSE	FALSE	FALSE	finn-b-H8_HL_SEN_NAS	12	69732105	0.0128		0.639599	Sensorineural hearing loss || id:finn-b-H8_HL_SEN_NAS	Sensorineural hearing loss	Sensorineural hearing loss || ||	TRUE	igd	12	69732105	0.00199376	2e-12	4410161	ieu-b-111	triglycerides || id:ieu-b-111	TRUE	reported	igd	2	TRUE	9.82345294741165e-05	433.272456586947	1338.82588599823	49.4735727383408
rs4765148	T	G	T	G	-0.0251537	0.0228	0.312686	0.2893	FALSE	FALSE	FALSE	finn-b-H8_HL_SEN_NAS	12	124478637	0.0139		0.1008	Sensorineural hearing loss || id:finn-b-H8_HL_SEN_NAS	Sensorineural hearing loss	Sensorineural hearing loss || ||	TRUE	igd	12	124478637	0.0021456	9.7e-32	4410161	ieu-b-111	triglycerides || id:ieu-b-111	TRUE	reported	igd	2	TRUE	0.000271955205816427	1199.69196100234	1338.82588599823	137.437812071031
rs480823	C	T	C	T	0.15572	-0.0131	0.078996	0.1599	FALSE	FALSE	FALSE	finn-b-H8_HL_SEN_NAS	11	116525730	0.0173		0.4492	Sensorineural hearing loss || id:finn-b-H8_HL_SEN_NAS	Sensorineural hearing loss	Sensorineural hearing loss || ||	TRUE	igd	11	116525730	0.00371974	1e-200	4410161	ieu-b-111	triglycerides || id:ieu-b-111	TRUE	reported	igd	2	TRUE	0.0035284616639881	15616.1780491766	1338.82588599823	1752.52257205984
rs483082	T	G	T	G	0.0862119	0.0048	0.23535	0.2361	FALSE	FALSE	FALSE	finn-b-H8_HL_SEN_NAS	19	45416178	0.015		0.7492	Sensorineural hearing loss || id:finn-b-H8_HL_SEN_NAS	Sensorineural hearing loss	Sensorineural hearing loss || ||	TRUE	igd	19	45416178	0.00234474	1e-200	4410161	ieu-b-111	triglycerides || id:ieu-b-111	TRUE	reported	igd	2	TRUE	0.00267510802477471	11829.2963770982	1338.82588599823	1351.90149506586
rs483808	T	C	T	C	-0.0136636	-0.0182	0.701973	0.6227	FALSE	FALSE	FALSE	finn-b-H8_HL_SEN_NAS	19	7957481	0.013		0.1607	Sensorineural hearing loss || id:finn-b-H8_HL_SEN_NAS	Sensorineural hearing loss	Sensorineural hearing loss || ||	TRUE	igd	19	7957481	0.00218517	4e-10	4410161	ieu-b-111	triglycerides || id:ieu-b-111	TRUE	reported	igd	2	TRUE	7.81153340308841e-05	344.527956330702	1338.82588599823	39.0984751604412
rs4841580	C	T	C	T	-0.0245383	-0.0116	0.434941	0.4851	FALSE	FALSE	FALSE	finn-b-H8_HL_SEN_NAS	8	11517977	0.0157		0.4568	Sensorineural hearing loss || id:finn-b-H8_HL_SEN_NAS	Sensorineural hearing loss	Sensorineural hearing loss || ||	TRUE	igd	8	11517977	0.00200093	1.4e-34	4410161	ieu-b-111	triglycerides || id:ieu-b-111	TRUE	reported	igd	2	TRUE	0.000295966859596683	1305.64733789439	1338.82588599823	150.392144509565
rs4969179	G	T	G	T	-0.0177529	0.0062	0.60445	0.7053	FALSE	FALSE	FALSE	finn-b-H8_HL_SEN_NAS	17	76391454	0.0137		0.6517	Sensorineural hearing loss || id:finn-b-H8_HL_SEN_NAS	Sensorineural hearing loss	Sensorineural hearing loss || ||	TRUE	igd	17	76391454	0.00203649	2.8e-18	4410161	ieu-b-111	triglycerides || id:ieu-b-111	TRUE	reported	igd	2	TRUE	0.00015070594339285	664.737352477281	1338.82588599823	75.9930805159317
rs4976033	G	A	G	A	0.0177909	0.0179	0.402122	0.4033	FALSE	FALSE	FALSE	finn-b-H8_HL_SEN_NAS	5	67714246	0.0128		0.1608	Sensorineural hearing loss || id:finn-b-H8_HL_SEN_NAS	Sensorineural hearing loss	Sensorineural hearing loss || ||	TRUE	igd	5	67714246	0.00205178	4.3e-18	4410161	ieu-b-111	triglycerides || id:ieu-b-111	TRUE	reported	igd	2	TRUE	0.000152193547363071	671.299910159845	1338.82588599823	75.1855278073137
rs499293	A	G	A	G	-0.0117912	-0.0042	0.65807	0.6203	FALSE	FALSE	FALSE	finn-b-H8_HL_SEN_NAS	11	30504660	0.013		0.7484	Sensorineural hearing loss || id:finn-b-H8_HL_SEN_NAS	Sensorineural hearing loss	Sensorineural hearing loss || ||	TRUE	igd	11	30504660	0.00208902	1.7e-08	4410161	ieu-b-111	triglycerides || id:ieu-b-111	TRUE	reported	igd	2	TRUE	6.25684370248354e-05	275.954021672838	1338.82588599823	31.8589028759531
rs55646464	T	G	T	G	0.0121913	-0.0094	0.300087	0.414	FALSE	FALSE	FALSE	finn-b-H8_HL_SEN_NAS	5	173324971	0.0128		0.4598	Sensorineural hearing loss || id:finn-b-H8_HL_SEN_NAS	Sensorineural hearing loss	Sensorineural hearing loss || ||	TRUE	igd	5	173324971	0.00217016	1.9e-08	4410161	ieu-b-111	triglycerides || id:ieu-b-111	TRUE	reported	igd	2	TRUE	6.24340164344525e-05	275.361131385951	1338.82588599823	31.5585127420107
rs55966194	G	C	G	C	-0.0178509	0.0021	0.281997	0.2147	FALSE	TRUE	FALSE	finn-b-H8_HL_SEN_NAS	20	45599090	0.0153		0.8915	Sensorineural hearing loss || id:finn-b-H8_HL_SEN_NAS	Sensorineural hearing loss	Sensorineural hearing loss || ||	TRUE	igd	20	45599090	0.00221245	7.1e-16	4410161	ieu-b-111	triglycerides || id:ieu-b-111	TRUE	reported	igd	2	TRUE	0.000129038996449521	569.15593485348	1338.82588599823	65.0988482272498
rs56397607	G	A	G	A	0.0174851	-0.0067	0.182538	0.1634	FALSE	FALSE	FALSE	finn-b-H8_HL_SEN_NAS	10	114042643	0.017		0.691801	Sensorineural hearing loss || id:finn-b-H8_HL_SEN_NAS	Sensorineural hearing loss	Sensorineural hearing loss || ||	TRUE	igd	10	114042643	0.00257608	1.1e-11	4410161	ieu-b-111	triglycerides || id:ieu-b-111	TRUE	reported	igd	2	TRUE	9.12403826239385e-05	402.421311666859	1338.82588599823	46.0699296559958
rs56902258	A	T	A	T	-0.0151434	0.0169	0.196198	0.1964	FALSE	TRUE	FALSE	finn-b-H8_HL_SEN_NAS	14	23733114	0.0158		0.284	Sensorineural hearing loss || id:finn-b-H8_HL_SEN_NAS	Sensorineural hearing loss	Sensorineural hearing loss || ||	TRUE	igd	14	23733114	0.0025129	1.7e-09	4410161	ieu-b-111	triglycerides || id:ieu-b-111	TRUE	reported	igd	2	TRUE	7.23303292663377e-05	319.011326781209	1338.82588599823	36.3158635263521
rs57996145	G	GT	G	GT	-0.0292341	0.0018	0.83326	0.8643	FALSE	FALSE	FALSE	finn-b-H8_HL_SEN_NAS	4	26062913	0.0184		0.9202	Sensorineural hearing loss || id:finn-b-H8_HL_SEN_NAS	Sensorineural hearing loss	Sensorineural hearing loss || ||	TRUE	igd	4	26062913	0.00268763	1.5e-27	4410161	ieu-b-111	triglycerides || id:ieu-b-111	TRUE	reported	igd	2	TRUE	0.000237481500109671	1047.57995590158	1338.82588599823	118.315187445512
rs581080	C	G	C	G	0.0175432	0.0034	0.819008	0.8549	FALSE	TRUE	FALSE	finn-b-H8_HL_SEN_NAS	9	15305378	0.0178		0.8489	Sensorineural hearing loss || id:finn-b-H8_HL_SEN_NAS	Sensorineural hearing loss	Sensorineural hearing loss || ||	TRUE	igd	9	15305378	0.00258442	1.1e-11	4410161	ieu-b-111	triglycerides || id:ieu-b-111	TRUE	reported	igd	2	TRUE	9.12420738421624e-05	402.428771569369	1338.82588599823	46.0777689373486
rs58542926	T	C	T	C	-0.103184	0.027	0.074608	0.06415	FALSE	FALSE	FALSE	finn-b-H8_HL_SEN_NAS	19	19379549	0.0257		0.2938	Sensorineural hearing loss || id:finn-b-H8_HL_SEN_NAS	Sensorineural hearing loss	Sensorineural hearing loss || ||	TRUE	igd	19	19379549	0.00378074	5.3e-164	4410161	ieu-b-111	triglycerides || id:ieu-b-111	TRUE	reported	igd	2	TRUE	0.00147016423603064	6493.20411347354	1338.82588599823	744.853898090096
rs6028716	A	G	A	G	-0.0128217	-0.0206	0.258428	0.1829	FALSE	FALSE	FALSE	finn-b-H8_HL_SEN_NAS	20	38547459	0.0162		0.2044	Sensorineural hearing loss || id:finn-b-H8_HL_SEN_NAS	Sensorineural hearing loss	Sensorineural hearing loss || ||	TRUE	igd	20	38547459	0.00228302	2e-08	4410161	ieu-b-111	triglycerides || id:ieu-b-111	TRUE	reported	igd	2	TRUE	6.30106715112154e-05	277.904591016126	1338.82588599823	31.5407335863974
rs6073958	C	T	C	T	0.0556952	0.0164	0.198674	0.176	FALSE	FALSE	FALSE	finn-b-H8_HL_SEN_NAS	20	44551855	0.0164		0.317	Sensorineural hearing loss || id:finn-b-H8_HL_SEN_NAS	Sensorineural hearing loss	Sensorineural hearing loss || ||	TRUE	igd	20	44551855	0.00249344	1.6e-110	4410161	ieu-b-111	triglycerides || id:ieu-b-111	TRUE	reported	igd	2	TRUE	0.000987678957507478	4360.12764989407	1338.82588599823	498.927786202989
rs61729990	A	C	A	C	-0.0558488	0.1008	0.017888	0.007368	FALSE	FALSE	FALSE	finn-b-H8_HL_SEN_NAS	11	117052532	0.0729		0.1668	Sensorineural hearing loss || id:finn-b-H8_HL_SEN_NAS	Sensorineural hearing loss	Sensorineural hearing loss || ||	TRUE	igd	11	117052532	0.00752135	1.1e-13	4410161	ieu-b-111	triglycerides || id:ieu-b-111	TRUE	reported	igd	2	TRUE	0.000109592413551126	483.372942961685	1338.82588599823	55.1361065076094
rs61830291	C	A	C	A	0.0287484	0.0145	0.095791	0.1153	FALSE	FALSE	FALSE	finn-b-H8_HL_SEN_NAS	1	221001142	0.0197		0.4621	Sensorineural hearing loss || id:finn-b-H8_HL_SEN_NAS	Sensorineural hearing loss	Sensorineural hearing loss || ||	TRUE	igd	1	221001142	0.00337913	1.8e-17	4410161	ieu-b-111	triglycerides || id:ieu-b-111	TRUE	reported	igd	2	TRUE	0.000143169624532801	631.491218520606	1338.82588599823	72.3798298406013
rs61905078	C	A	C	A	0.199898	-0.01	0.073841	0.1056	FALSE	FALSE	FALSE	finn-b-H8_HL_SEN_NAS	11	116596309	0.0204		0.625801	Sensorineural hearing loss || id:finn-b-H8_HL_SEN_NAS	Sensorineural hearing loss	Sensorineural hearing loss || ||	TRUE	igd	11	116596309	0.00379494	1e-200	4410161	ieu-b-111	triglycerides || id:ieu-b-111	TRUE	reported	igd	2	TRUE	0.00546550145839978	24236.1933966302	1338.82588599823	2774.64273019319
rs61993685	C	T	C	T	-0.0234087	-0.0097	0.076413	0.08223	FALSE	FALSE	FALSE	finn-b-H8_HL_SEN_NAS	14	100765823	0.0229		0.6718	Sensorineural hearing loss || id:finn-b-H8_HL_SEN_NAS	Sensorineural hearing loss	Sensorineural hearing loss || ||	TRUE	igd	14	100765823	0.00373997	3.9e-10	4410161	ieu-b-111	triglycerides || id:ieu-b-111	TRUE	reported	igd	2	TRUE	7.73445379400469e-05	341.128094491986	1338.82588599823	39.1758433694125
rs62102718	T	A	T	A	0.0202348	-0.0049	0.286196	0.2879	FALSE	TRUE	FALSE	finn-b-H8_HL_SEN_NAS	19	33891013	0.0139		0.7249	Sensorineural hearing loss || id:finn-b-H8_HL_SEN_NAS	Sensorineural hearing loss	Sensorineural hearing loss || ||	TRUE	igd	19	33891013	0.00220142	3.9e-20	4410161	ieu-b-111	triglycerides || id:ieu-b-111	TRUE	reported	igd	2	TRUE	0.000167290147837	737.899594426915	1338.82588599823	84.4874139085698
rs62117489	A	C	A	C	-0.0427743	-0.031	0.056432	0.03485	FALSE	FALSE	FALSE	finn-b-H8_HL_SEN_NAS	19	8442202	0.0342		0.3657	Sensorineural hearing loss || id:finn-b-H8_HL_SEN_NAS	Sensorineural hearing loss	Sensorineural hearing loss || ||	TRUE	igd	19	8442202	0.00431389	3.6e-23	4410161	ieu-b-111	triglycerides || id:ieu-b-111	TRUE	reported	igd	2	TRUE	0.000194847332225387	859.475182286164	1338.82588599823	98.3167895213547
rs62128802	T	C	T	C	-0.0158746	-0.0237	0.183216	0.1706	FALSE	FALSE	FALSE	finn-b-H8_HL_SEN_NAS	19	48341814	0.0168		0.1566	Sensorineural hearing loss || id:finn-b-H8_HL_SEN_NAS	Sensorineural hearing loss	Sensorineural hearing loss || ||	TRUE	igd	19	48341814	0.00257782	7.4e-10	4410161	ieu-b-111	triglycerides || id:ieu-b-111	TRUE	reported	igd	2	TRUE	7.54234157494628e-05	332.654345705252	1338.82588599823	37.9228007536806
rs62135012	A	G	A	G	-0.0117482	-0.0104	0.357929	0.4305	FALSE	FALSE	FALSE	finn-b-H8_HL_SEN_NAS	2	50731010	0.0127		0.4114	Sensorineural hearing loss || id:finn-b-H8_HL_SEN_NAS	Sensorineural hearing loss	Sensorineural hearing loss || ||	TRUE	igd	2	50731010	0.00207507	1.5e-08	4410161	ieu-b-111	triglycerides || id:ieu-b-111	TRUE	reported	igd	2	TRUE	6.34384553934613e-05	279.791424535377	1338.82588599823	32.0536255490702
rs62271373	A	T	A	T	0.0419639	0.0422	0.059967	0.0441	FALSE	TRUE	FALSE	finn-b-H8_HL_SEN_NAS	3	150066540	0.0309		0.1728	Sensorineural hearing loss || id:finn-b-H8_HL_SEN_NAS	Sensorineural hearing loss	Sensorineural hearing loss || ||	TRUE	igd	3	150066540	0.00426588	7.8e-23	4410161	ieu-b-111	triglycerides || id:ieu-b-111	TRUE	reported	igd	2	TRUE	0.000198535011372799	875.744833231279	1338.82588599823	96.7685910713246
rs62274099	T	C	T	C	0.0120882	-0.0014	0.424205	0.411	FALSE	FALSE	FALSE	finn-b-H8_HL_SEN_NAS	3	156810578	0.0128		0.9107	Sensorineural hearing loss || id:finn-b-H8_HL_SEN_NAS	Sensorineural hearing loss	Sensorineural hearing loss || ||	TRUE	igd	3	156810578	0.00202424	2.3e-09	4410161	ieu-b-111	triglycerides || id:ieu-b-111	TRUE	reported	igd	2	TRUE	7.13833526826269e-05	314.834409219131	1338.82588599823	35.661472252041
rs62397245	G	C	G	C	0.0149941	0.016	0.22236	0.2465	FALSE	TRUE	FALSE	finn-b-H8_HL_SEN_NAS	5	176750688	0.0146		0.2725	Sensorineural hearing loss || id:finn-b-H8_HL_SEN_NAS	Sensorineural hearing loss	Sensorineural hearing loss || ||	TRUE	igd	5	176750688	0.00239634	3.9e-10	4410161	ieu-b-111	triglycerides || id:ieu-b-111	TRUE	reported	igd	2	TRUE	7.77510134436524e-05	342.920994152471	1338.82588599823	39.1510966708129
rs62473520	C	T	C	T	-0.0211003	-0.0073	0.077998	0.06705	FALSE	FALSE	FALSE	finn-b-H8_HL_SEN_NAS	7	130583442	0.0253		0.7719	Sensorineural hearing loss || id:finn-b-H8_HL_SEN_NAS	Sensorineural hearing loss	Sensorineural hearing loss || ||	TRUE	igd	7	130583442	0.00380118	2.8e-08	4410161	ieu-b-111	triglycerides || id:ieu-b-111	TRUE	reported	igd	2	TRUE	6.40357625708026e-05	282.425979986487	1338.82588599823	30.8134544408532
rs6432622	G	A	G	A	-0.0108868	0.0116	0.490264	0.4508	FALSE	FALSE	FALSE	finn-b-H8_HL_SEN_NAS	2	161340270	0.0126		0.3581	Sensorineural hearing loss || id:finn-b-H8_HL_SEN_NAS	Sensorineural hearing loss	Sensorineural hearing loss || ||	TRUE	igd	2	161340270	0.00198007	3.8e-08	4410161	ieu-b-111	triglycerides || id:ieu-b-111	TRUE	reported	igd	2	TRUE	5.923873771277e-05	261.267729443109	1338.82588599823	30.2300873154955
rs6506033	T	C	T	C	-0.0228948	0.0321	0.072523	0.1054	FALSE	FALSE	FALSE	finn-b-H8_HL_SEN_NAS	18	289209	0.0207		0.1212	Sensorineural hearing loss || id:finn-b-H8_HL_SEN_NAS	Sensorineural hearing loss	Sensorineural hearing loss || ||	TRUE	igd	18	289209	0.00383903	2.5e-09	4410161	ieu-b-111	triglycerides || id:ieu-b-111	TRUE	reported	igd	2	TRUE	7.05151790934989e-05	311.005082294883	1338.82588599823	35.5656455762783
rs6517522	C	T	C	T	-0.0129031	0.0196	0.498138	0.3642	FALSE	FALSE	FALSE	finn-b-H8_HL_SEN_NAS	21	40553845	0.0131		0.1326	Sensorineural hearing loss || id:finn-b-H8_HL_SEN_NAS	Sensorineural hearing loss	Sensorineural hearing loss || ||	TRUE	igd	21	40553845	0.00199242	9.4e-11	4410161	ieu-b-111	triglycerides || id:ieu-b-111	TRUE	reported	igd	2	TRUE	8.3243840348761e-05	367.149134612597	1338.82588599823	41.9397986487961
rs6562773	G	A	G	A	-0.0120538	-9e-04	0.547533	0.5095	FALSE	FALSE	FALSE	finn-b-H8_HL_SEN_NAS	13	74188935	0.0125		0.9455	Sensorineural hearing loss || id:finn-b-H8_HL_SEN_NAS	Sensorineural hearing loss	Sensorineural hearing loss || ||	TRUE	igd	13	74188935	0.00201057	2e-09	4410161	ieu-b-111	triglycerides || id:ieu-b-111	TRUE	reported	igd	2	TRUE	7.19904963084168e-05	317.512393083793	1338.82588599823	35.9426063399618
rs6572807	G	A	G	A	0.0124759	0.0154	0.267065	0.2695	FALSE	FALSE	FALSE	finn-b-H8_HL_SEN_NAS	14	52480621	0.0141		0.2749	Sensorineural hearing loss || id:finn-b-H8_HL_SEN_NAS	Sensorineural hearing loss	Sensorineural hearing loss || ||	TRUE	igd	14	52480621	0.00224899	2.9e-08	4410161	ieu-b-111	triglycerides || id:ieu-b-111	TRUE	reported	igd	2	TRUE	6.0933510932321e-05	268.742847084985	1338.82588599823	30.7729209568973
rs676210	A	G	A	G	-0.0735169	-0.0183	0.205293	0.2662	FALSE	FALSE	FALSE	finn-b-H8_HL_SEN_NAS	2	21231524	0.0142		0.1986	Sensorineural hearing loss || id:finn-b-H8_HL_SEN_NAS	Sensorineural hearing loss	Sensorineural hearing loss || ||	TRUE	igd	2	21231524	0.00244968	7.1e-198	4410161	ieu-b-111	triglycerides || id:ieu-b-111	TRUE	reported	igd	2	TRUE	0.00176354094313309	7791.23612613294	1338.82588599823	900.649181391078
rs6792725	G	A	G	A	-0.0152543	-0.0168	0.692404	0.5425	FALSE	FALSE	FALSE	finn-b-H8_HL_SEN_NAS	3	24520283	0.0128		0.188	Sensorineural hearing loss || id:finn-b-H8_HL_SEN_NAS	Sensorineural hearing loss	Sensorineural hearing loss || ||	TRUE	igd	3	24520283	0.00221886	6.2e-12	4410161	ieu-b-111	triglycerides || id:ieu-b-111	TRUE	reported	igd	2	TRUE	9.9118521166e-05	437.171770006264	1338.82588599823	47.2633786591864
rs67981690	G	A	G	A	0.0299225	-0.0027	0.129887	0.1913	FALSE	FALSE	FALSE	finn-b-H8_HL_SEN_NAS	12	21343886	0.016		0.8642	Sensorineural hearing loss || id:finn-b-H8_HL_SEN_NAS	Sensorineural hearing loss	Sensorineural hearing loss || ||	TRUE	igd	12	21343886	0.00297454	8.3e-24	4410161	ieu-b-111	triglycerides || id:ieu-b-111	TRUE	reported	igd	2	TRUE	0.000202379766409663	892.707614207909	1338.82588599823	101.194317201719
rs6800707	G	C	G	C	0.0298848	0.0055	0.810543	0.9032	FALSE	TRUE	FALSE	finn-b-H8_HL_SEN_NAS	3	52516293	0.0212		0.7956	Sensorineural hearing loss || id:finn-b-H8_HL_SEN_NAS	Sensorineural hearing loss	Sensorineural hearing loss || ||	TRUE	igd	3	52516293	0.00253832	5.3e-32	4410161	ieu-b-111	triglycerides || id:ieu-b-111	TRUE	reported	igd	2	TRUE	0.000274294701618262	1210.015147738	1338.82588599823	138.614277001163
rs6805924	T	G	T	G	0.0109684	0.0068	0.430548	0.4263	FALSE	FALSE	FALSE	finn-b-H8_HL_SEN_NAS	3	69879670	0.0127		0.592199	Sensorineural hearing loss || id:finn-b-H8_HL_SEN_NAS	Sensorineural hearing loss	Sensorineural hearing loss || ||	TRUE	igd	3	69879670	0.00200571	4.5e-08	4410161	ieu-b-111	triglycerides || id:ieu-b-111	TRUE	reported	igd	2	TRUE	5.8992289919218e-05	260.180726974726	1338.82588599823	29.9054457845341
rs6882076	C	T	C	T	0.0331011	0.0017	0.634285	0.6672	FALSE	FALSE	FALSE	finn-b-H8_HL_SEN_NAS	5	156390297	0.0134		0.8961	Sensorineural hearing loss || id:finn-b-H8_HL_SEN_NAS	Sensorineural hearing loss	Sensorineural hearing loss || ||	TRUE	igd	5	156390297	0.00206122	4.9e-58	4410161	ieu-b-111	triglycerides || id:ieu-b-111	TRUE	reported	igd	2	TRUE	0.000508325694628264	2242.93727974683	1338.82588599823	257.890982686795
rs696825	T	C	T	C	-0.0202838	0.0132	0.252926	0.3197	FALSE	FALSE	FALSE	finn-b-H8_HL_SEN_NAS	9	86583076	0.0134		0.3261	Sensorineural hearing loss || id:finn-b-H8_HL_SEN_NAS	Sensorineural hearing loss	Sensorineural hearing loss || ||	TRUE	igd	9	86583076	0.00228763	7.5e-19	4410161	ieu-b-111	triglycerides || id:ieu-b-111	TRUE	reported	igd	2	TRUE	0.000155484010094504	685.815839871337	1338.82588599823	78.618919885811
rs698927	C	A	C	A	-0.0183059	0.0151	0.183785	0.1813	FALSE	FALSE	FALSE	finn-b-H8_HL_SEN_NAS	1	93836218	0.0162		0.3531	Sensorineural hearing loss || id:finn-b-H8_HL_SEN_NAS	Sensorineural hearing loss	Sensorineural hearing loss || ||	TRUE	igd	1	93836218	0.00256302	9.2e-13	4410161	ieu-b-111	triglycerides || id:ieu-b-111	TRUE	reported	igd	2	TRUE	0.000100537203583484	443.42963439396	1338.82588599823	51.0126847864788
rs6999569	G	A	G	A	-0.0860885	-0.0176	0.470737	0.4582	FALSE	FALSE	FALSE	finn-b-H8_HL_SEN_NAS	8	126475770	0.0126		0.1605	Sensorineural hearing loss || id:finn-b-H8_HL_SEN_NAS	Sensorineural hearing loss	Sensorineural hearing loss || ||	TRUE	igd	8	126475770	0.00198061	1e-200	4410161	ieu-b-111	triglycerides || id:ieu-b-111	TRUE	reported	igd	2	TRUE	0.00369292210049272	16346.7408784479	1338.82588599823	1889.26268399039
rs7000494	C	G	C	G	0.136538	-0.04	0.030042	0.01907	FALSE	TRUE	FALSE	finn-b-H8_HL_SEN_NAS	8	19873502	0.0461		0.3863	Sensorineural hearing loss || id:finn-b-H8_HL_SEN_NAS	Sensorineural hearing loss	Sensorineural hearing loss || ||	TRUE	igd	8	19873502	0.00584159	8e-121	4410161	ieu-b-111	triglycerides || id:ieu-b-111	TRUE	reported	igd	2	TRUE	0.00108647275677468	4796.72912205739	1338.82588599823	546.317270347516
rs7077812	C	T	C	T	0.0142284	-0.0064	0.194911	0.1982	FALSE	FALSE	FALSE	finn-b-H8_HL_SEN_NAS	10	81096071	0.0157		0.6864	Sensorineural hearing loss || id:finn-b-H8_HL_SEN_NAS	Sensorineural hearing loss	Sensorineural hearing loss || ||	TRUE	igd	10	81096071	0.00250611	1.4e-08	4410161	ieu-b-111	triglycerides || id:ieu-b-111	TRUE	reported	igd	2	TRUE	6.35363657892797e-05	280.223279781691	1338.82588599823	32.2338271653822
rs7134375	A	C	A	C	-0.0171435	0.0115	0.431174	0.408	FALSE	FALSE	FALSE	finn-b-H8_HL_SEN_NAS	12	20473758	0.0128		0.3708	Sensorineural hearing loss || id:finn-b-H8_HL_SEN_NAS	Sensorineural hearing loss	Sensorineural hearing loss || ||	TRUE	igd	12	20473758	0.00200504	1.2e-17	4410161	ieu-b-111	triglycerides || id:ieu-b-111	TRUE	reported	igd	2	TRUE	0.000144165380645406	635.883923389623	1338.82588599823	73.1059796727361
rs7135509	C	T	C	T	-0.0121338	0.0038	0.293196	0.2983	FALSE	FALSE	FALSE	finn-b-H8_HL_SEN_NAS	12	22765676	0.0137		0.784401	Sensorineural hearing loss || id:finn-b-H8_HL_SEN_NAS	Sensorineural hearing loss	Sensorineural hearing loss || ||	TRUE	igd	12	22765676	0.00221197	4.1e-08	4410161	ieu-b-111	triglycerides || id:ieu-b-111	TRUE	reported	igd	2	TRUE	6.10211938037673e-05	269.129589653277	1338.82588599823	30.0909015262322
rs71368855	T	C	T	C	0.026073	-0.0208	0.115087	0.06835	FALSE	FALSE	FALSE	finn-b-H8_HL_SEN_NAS	19	56087586	0.0248		0.4022	Sensorineural hearing loss || id:finn-b-H8_HL_SEN_NAS	Sensorineural hearing loss	Sensorineural hearing loss || ||	TRUE	igd	19	56087586	0.00312826	7.8e-17	4410161	ieu-b-111	triglycerides || id:ieu-b-111	TRUE	reported	igd	2	TRUE	0.000138464630009177	610.735599495459	1338.82588599823	69.4666452826774
rs7140110	C	T	C	T	0.0283172	0.0143	0.298338	0.2801	FALSE	FALSE	FALSE	finn-b-H8_HL_SEN_NAS	13	114544024	0.0141		0.3083	Sensorineural hearing loss || id:finn-b-H8_HL_SEN_NAS	Sensorineural hearing loss	Sensorineural hearing loss || ||	TRUE	igd	13	114544024	0.00217811	1.2e-38	4410161	ieu-b-111	triglycerides || id:ieu-b-111	TRUE	reported	igd	2	TRUE	0.000335712214636231	1481.04144849255	1338.82588599823	169.021129069862
rs71538127	G	C	G	C	0.0176494	-0.0176	0.122052	0.09786	FALSE	TRUE	FALSE	finn-b-H8_HL_SEN_NAS	7	1010801	0.0212		0.4061	Sensorineural hearing loss || id:finn-b-H8_HL_SEN_NAS	Sensorineural hearing loss	Sensorineural hearing loss || ||	TRUE	igd	7	1010801	0.00303718	6.2e-09	4410161	ieu-b-111	triglycerides || id:ieu-b-111	TRUE	reported	igd	2	TRUE	6.67580406585764e-05	294.433229618301	1338.82588599823	33.7690489114473
rs71603401	G	A	G	A	0.0264991	-0.0041	0.136804	0.07769	FALSE	FALSE	FALSE	finn-b-H8_HL_SEN_NAS	4	18034463	0.0234		0.8623	Sensorineural hearing loss || id:finn-b-H8_HL_SEN_NAS	Sensorineural hearing loss	Sensorineural hearing loss || ||	TRUE	igd	4	18034463	0.00291753	1.1e-19	4410161	ieu-b-111	triglycerides || id:ieu-b-111	TRUE	reported	igd	2	TRUE	0.000165844265345335	731.520897957024	1338.82588599823	82.495752279878
rs7239575	C	T	C	T	-0.0160767	-0.0052	0.490494	0.4938	FALSE	FALSE	FALSE	finn-b-H8_HL_SEN_NAS	18	21120035	0.0126		0.680801	Sensorineural hearing loss || id:finn-b-H8_HL_SEN_NAS	Sensorineural hearing loss	Sensorineural hearing loss || ||	TRUE	igd	18	21120035	0.00199133	6.8e-16	4410161	ieu-b-111	triglycerides || id:ieu-b-111	TRUE	reported	igd	2	TRUE	0.000129183430416385	569.793076125894	1338.82588599823	65.178947338481
rs7244	A	G	A	G	0.0151978	-0.0095	0.174166	0.1758	FALSE	FALSE	FALSE	finn-b-H8_HL_SEN_NAS	5	153800513	0.0165		0.5661	Sensorineural hearing loss || id:finn-b-H8_HL_SEN_NAS	Sensorineural hearing loss	Sensorineural hearing loss || ||	TRUE	igd	5	153800513	0.00261808	6.4e-09	4410161	ieu-b-111	triglycerides || id:ieu-b-111	TRUE	reported	igd	2	TRUE	6.64427474261128e-05	293.042551098206	1338.82588599823	33.697340309351
rs72555385	G	A	G	A	0.0653776	-0.0382	0.048975	0.02287	FALSE	FALSE	FALSE	finn-b-H8_HL_SEN_NAS	7	73123473	0.0425		0.3681	Sensorineural hearing loss || id:finn-b-H8_HL_SEN_NAS	Sensorineural hearing loss	Sensorineural hearing loss || ||	TRUE	igd	7	73123473	0.0046178	1.7e-45	4410161	ieu-b-111	triglycerides || id:ieu-b-111	TRUE	reported	igd	2	TRUE	0.000398156968616843	1756.63495500694	1338.82588599823	200.441529723919
rs72644085	C	T	C	T	-0.0196036	0.0046	0.146036	0.1277	FALSE	FALSE	FALSE	finn-b-H8_HL_SEN_NAS	5	55783832	0.0188		0.8079	Sensorineural hearing loss || id:finn-b-H8_HL_SEN_NAS	Sensorineural hearing loss	Sensorineural hearing loss || ||	TRUE	igd	5	55783832	0.00281241	3.2e-12	4410161	ieu-b-111	triglycerides || id:ieu-b-111	TRUE	reported	igd	2	TRUE	9.58519940624145e-05	422.76305696433	1338.82588599823	48.5863638171664
rs7274718	A	G	A	G	0.0159491	-0.0045	0.598516	0.5916	FALSE	FALSE	FALSE	finn-b-H8_HL_SEN_NAS	20	56113783	0.0127		0.7263	Sensorineural hearing loss || id:finn-b-H8_HL_SEN_NAS	Sensorineural hearing loss	Sensorineural hearing loss || ||	TRUE	igd	20	56113783	0.00202919	3.8e-15	4410161	ieu-b-111	triglycerides || id:ieu-b-111	TRUE	reported	igd	2	TRUE	0.000122249295478611	539.204748099228	1338.82588599823	61.7770171993644
rs72784786	A	G	A	G	0.0263468	-0.0181	0.060638	0.06786	FALSE	FALSE	FALSE	finn-b-H8_HL_SEN_NAS	2	28489549	0.025		0.4683	Sensorineural hearing loss || id:finn-b-H8_HL_SEN_NAS	Sensorineural hearing loss	Sensorineural hearing loss || ||	TRUE	igd	2	28489549	0.00416714	2.6e-10	4410161	ieu-b-111	triglycerides || id:ieu-b-111	TRUE	reported	igd	2	TRUE	7.90794429585512e-05	348.780498446173	1338.82588599823	39.9741802762001
rs72801474	A	G	A	G	-0.0307938	-0.0177	0.091843	0.05769	FALSE	FALSE	FALSE	finn-b-H8_HL_SEN_NAS	5	132444128	0.027		0.5128	Sensorineural hearing loss || id:finn-b-H8_HL_SEN_NAS	Sensorineural hearing loss	Sensorineural hearing loss || ||	TRUE	igd	5	132444128	0.00344154	3.6e-19	4410161	ieu-b-111	triglycerides || id:ieu-b-111	TRUE	reported	igd	2	TRUE	0.00015818436712864	697.728580105546	1338.82588599823	80.0609845207017
rs729761	G	T	G	T	0.0177868	-0.0186	0.711859	0.6969	FALSE	FALSE	FALSE	finn-b-H8_HL_SEN_NAS	6	43804571	0.0138		0.1764	Sensorineural hearing loss || id:finn-b-H8_HL_SEN_NAS	Sensorineural hearing loss	Sensorineural hearing loss || ||	TRUE	igd	6	43804571	0.00221435	9.5e-16	4410161	ieu-b-111	triglycerides || id:ieu-b-111	TRUE	reported	igd	2	TRUE	0.00012978505288592	572.447014116317	1338.82588599823	64.5213001979466
rs73025562	A	G	A	G	0.0138633	0.007	0.245879	0.3181	FALSE	FALSE	FALSE	finn-b-H8_HL_SEN_NAS	6	160562481	0.0135		0.6053	Sensorineural hearing loss || id:finn-b-H8_HL_SEN_NAS	Sensorineural hearing loss	Sensorineural hearing loss || ||	TRUE	igd	6	160562481	0.00231292	2e-09	4410161	ieu-b-111	triglycerides || id:ieu-b-111	TRUE	reported	igd	2	TRUE	7.12731102902122e-05	314.348153374977	1338.82588599823	35.9262609280009
rs7308584	A	G	A	G	0.0149992	-0.0101	0.184436	0.243	FALSE	FALSE	FALSE	finn-b-H8_HL_SEN_NAS	12	6706744	0.0146		0.491501	Sensorineural hearing loss || id:finn-b-H8_HL_SEN_NAS	Sensorineural hearing loss	Sensorineural hearing loss || ||	TRUE	igd	12	6706744	0.00256911	5.3e-09	4410161	ieu-b-111	triglycerides || id:ieu-b-111	TRUE	reported	igd	2	TRUE	6.76814929199654e-05	298.506348489734	1338.82588599823	34.085588210667
rs7400002	G	A	G	A	0.0139701	0.016	0.230609	0.2745	FALSE	FALSE	FALSE	finn-b-H8_HL_SEN_NAS	13	114524944	0.014		0.2538	Sensorineural hearing loss || id:finn-b-H8_HL_SEN_NAS	Sensorineural hearing loss	Sensorineural hearing loss || ||	TRUE	igd	13	114524944	0.00236663	3.6e-09	4410161	ieu-b-111	triglycerides || id:ieu-b-111	TRUE	reported	igd	2	TRUE	6.92551987181543e-05	305.447591757322	1338.82588599823	34.8448258934026
rs74090351	A	G	A	G	-0.0250097	0.0012	0.068143	0.07756	FALSE	FALSE	FALSE	finn-b-H8_HL_SEN_NAS	1	61705898	0.0235		0.958	Sensorineural hearing loss || id:finn-b-H8_HL_SEN_NAS	Sensorineural hearing loss	Sensorineural hearing loss || ||	TRUE	igd	1	61705898	0.00393658	2.1e-10	4410161	ieu-b-111	triglycerides || id:ieu-b-111	TRUE	reported	igd	2	TRUE	7.94360209336963e-05	350.35331331806	1338.82588599823	40.3625690615855
rs742036	A	G	A	G	-0.0143632	-0.0089	0.375259	0.3402	FALSE	FALSE	FALSE	finn-b-H8_HL_SEN_NAS	16	960725	0.0133		0.5022	Sensorineural hearing loss || id:finn-b-H8_HL_SEN_NAS	Sensorineural hearing loss	Sensorineural hearing loss || ||	TRUE	igd	16	960725	0.00205112	2.5e-12	4410161	ieu-b-111	triglycerides || id:ieu-b-111	TRUE	reported	igd	2	TRUE	9.67305231682703e-05	426.638256266988	1338.82588599823	49.0365917190542
rs7424120	T	C	T	C	-0.0123561	-0.0107	0.601724	0.5969	FALSE	FALSE	FALSE	finn-b-H8_HL_SEN_NAS	2	59313974	0.0128		0.4034	Sensorineural hearing loss || id:finn-b-H8_HL_SEN_NAS	Sensorineural hearing loss	Sensorineural hearing loss || ||	TRUE	igd	2	59313974	0.00203065	1.2e-09	4410161	ieu-b-111	triglycerides || id:ieu-b-111	TRUE	reported	igd	2	TRUE	7.31769484738234e-05	322.745595442176	1338.82588599823	37.0247963138032
rs75268115	G	A	G	A	-0.0207435	-0.0108	0.084699	0.09421	FALSE	FALSE	FALSE	finn-b-H8_HL_SEN_NAS	11	18301915	0.0215		0.616401	Sensorineural hearing loss || id:finn-b-H8_HL_SEN_NAS	Sensorineural hearing loss	Sensorineural hearing loss || ||	TRUE	igd	11	18301915	0.0035798	6.8e-09	4410161	ieu-b-111	triglycerides || id:ieu-b-111	TRUE	reported	igd	2	TRUE	6.67169657679973e-05	294.252058638949	1338.82588599823	33.5773597645274
rs75609851	A	G	A	G	-0.199116	-0.0594	0.01048	0.01279	FALSE	FALSE	FALSE	finn-b-H8_HL_SEN_NAS	8	19871080	0.0566		0.2939	Sensorineural hearing loss || id:finn-b-H8_HL_SEN_NAS	Sensorineural hearing loss	Sensorineural hearing loss || ||	TRUE	igd	8	19871080	0.0100401	1.6e-87	4410161	ieu-b-111	triglycerides || id:ieu-b-111	TRUE	reported	igd	2	TRUE	0.00082229599172139	3629.44054296468	1338.82588599823	393.311134776712
rs75942983	T	A	T	A	-0.0201303	0.0162	0.083627	0.04761	FALSE	TRUE	FALSE	finn-b-H8_HL_SEN_NAS	12	62787720	0.0293		0.5806	Sensorineural hearing loss || id:finn-b-H8_HL_SEN_NAS	Sensorineural hearing loss	Sensorineural hearing loss || ||	TRUE	igd	12	62787720	0.00361206	2.5e-08	4410161	ieu-b-111	triglycerides || id:ieu-b-111	TRUE	reported	igd	2	TRUE	6.21082499418199e-05	273.924270412218	1338.82588599823	31.059222708228
rs77009508	G	A	G	A	0.0450912	-6e-04	0.073734	0.06115	FALSE	FALSE	FALSE	finn-b-H8_HL_SEN_NAS	6	161004972	0.0261		0.9809	Sensorineural hearing loss || id:finn-b-H8_HL_SEN_NAS	Sensorineural hearing loss	Sensorineural hearing loss || ||	TRUE	igd	6	161004972	0.00379997	1.8e-32	4410161	ieu-b-111	triglycerides || id:ieu-b-111	TRUE	reported	igd	2	TRUE	0.000277726358387101	1225.15765755278	1338.82588599823	140.806677370894
rs7704653	G	A	G	A	0.0157533	-0.0245	0.723029	0.7547	FALSE	FALSE	FALSE	finn-b-H8_HL_SEN_NAS	5	90255685	0.0147		0.0943996	Sensorineural hearing loss || id:finn-b-H8_HL_SEN_NAS	Sensorineural hearing loss	Sensorineural hearing loss || ||	TRUE	igd	5	90255685	0.00224582	2.3e-12	4410161	ieu-b-111	triglycerides || id:ieu-b-111	TRUE	reported	igd	2	TRUE	9.93946705903761e-05	438.389874673366	1338.82588599823	49.2031828269201
rs7714361	C	A	C	A	0.0138858	-0.0016	0.233667	0.273	FALSE	FALSE	FALSE	finn-b-H8_HL_SEN_NAS	5	112490629	0.0141		0.9125	Sensorineural hearing loss || id:finn-b-H8_HL_SEN_NAS	Sensorineural hearing loss	Sensorineural hearing loss || ||	TRUE	igd	5	112490629	0.00236622	4.4e-09	4410161	ieu-b-111	triglycerides || id:ieu-b-111	TRUE	reported	igd	2	TRUE	6.9053662455659e-05	304.55866185282	1338.82588599823	34.4374963222387
rs7735249	G	C	G	C	0.0268635	0.0015	0.112767	0.1213	FALSE	TRUE	FALSE	finn-b-H8_HL_SEN_NAS	5	53310139	0.0192		0.9375	Sensorineural hearing loss || id:finn-b-H8_HL_SEN_NAS	Sensorineural hearing loss	Sensorineural hearing loss || ||	TRUE	igd	5	53310139	0.00315997	1.9e-17	4410161	ieu-b-111	triglycerides || id:ieu-b-111	TRUE	reported	igd	2	TRUE	0.000144402562546452	636.930235195426	1338.82588599823	72.2702025532127
rs7786339	T	C	T	C	0.016328	-0.003	0.168936	0.1777	FALSE	FALSE	FALSE	finn-b-H8_HL_SEN_NAS	7	72139093	0.0164		0.856	Sensorineural hearing loss || id:finn-b-H8_HL_SEN_NAS	Sensorineural hearing loss	Sensorineural hearing loss || ||	TRUE	igd	7	72139093	0.00265352	7.6e-10	4410161	ieu-b-111	triglycerides || id:ieu-b-111	TRUE	reported	igd	2	TRUE	7.48604883614416e-05	330.171373281854	1338.82588599823	37.8635432669797
rs78058190	A	G	A	G	0.0816071	0.017	0.05045	0.08225	FALSE	FALSE	FALSE	finn-b-H8_HL_SEN_NAS	2	219699999	0.0231		0.461	Sensorineural hearing loss || id:finn-b-H8_HL_SEN_NAS	Sensorineural hearing loss	Sensorineural hearing loss || ||	TRUE	igd	2	219699999	0.00510649	1.7e-57	4410161	ieu-b-111	triglycerides || id:ieu-b-111	TRUE	reported	igd	2	TRUE	0.00063806495820688	2815.76455871617	1338.82588599823	255.394134266948
rs7847285	C	T	C	T	-0.0116104	-0.0188	0.589213	0.6228	FALSE	FALSE	FALSE	finn-b-H8_HL_SEN_NAS	9	13723175	0.0129		0.1467	Sensorineural hearing loss || id:finn-b-H8_HL_SEN_NAS	Sensorineural hearing loss	Sensorineural hearing loss || ||	TRUE	igd	9	13723175	0.00202626	1e-08	4410161	ieu-b-111	triglycerides || id:ieu-b-111	TRUE	reported	igd	2	TRUE	6.52549365374995e-05	287.803426259598	1338.82588599823	32.8325052305254
rs78484485	A	G	A	G	-0.0758529	5e-04	0.054016	0.09175	FALSE	FALSE	FALSE	finn-b-H8_HL_SEN_NAS	11	116598065	0.0217		0.9829	Sensorineural hearing loss || id:finn-b-H8_HL_SEN_NAS	Sensorineural hearing loss	Sensorineural hearing loss || ||	TRUE	igd	11	116598065	0.00439863	1.2e-66	4410161	ieu-b-111	triglycerides || id:ieu-b-111	TRUE	reported	igd	2	TRUE	0.00058800441360224	2594.71866271337	1338.82588599823	297.378464619308
rs78588343	A	G	A	G	-0.0155231	0.007	0.176216	0.2193	FALSE	FALSE	FALSE	finn-b-H8_HL_SEN_NAS	6	7249460	0.0151		0.643101	Sensorineural hearing loss || id:finn-b-H8_HL_SEN_NAS	Sensorineural hearing loss	Sensorineural hearing loss || ||	TRUE	igd	6	7249460	0.0026035	2.5e-09	4410161	ieu-b-111	triglycerides || id:ieu-b-111	TRUE	reported	igd	2	TRUE	6.9959322895781e-05	308.553323684337	1338.82588599823	35.5501752855261
rs7861679	T	C	T	C	0.0122025	0.0236	0.696815	0.7184	FALSE	FALSE	FALSE	finn-b-H8_HL_SEN_NAS	9	123375589	0.0139		0.0910605	Sensorineural hearing loss || id:finn-b-H8_HL_SEN_NAS	Sensorineural hearing loss	Sensorineural hearing loss || ||	TRUE	igd	9	123375589	0.00216741	1.8e-08	4410161	ieu-b-111	triglycerides || id:ieu-b-111	TRUE	reported	igd	2	TRUE	6.29148014183048e-05	277.48173541643	1338.82588599823	31.6968049289957
rs79153732	T	C	T	C	0.0773626	0.0179	0.017389	0.006413	FALSE	FALSE	FALSE	finn-b-H8_HL_SEN_NAS	8	19662937	0.0792		0.8208	Sensorineural hearing loss || id:finn-b-H8_HL_SEN_NAS	Sensorineural hearing loss	Sensorineural hearing loss || ||	TRUE	igd	8	19662937	0.00758596	2e-24	4410161	ieu-b-111	triglycerides || id:ieu-b-111	TRUE	reported	igd	2	TRUE	0.000204525912473596	902.176312062077	1338.82588599823	104.001838679711
rs79287178	A	G	A	G	0.0500946	-0.01	0.031151	0.04173	FALSE	FALSE	FALSE	finn-b-H8_HL_SEN_NAS	3	172294500	0.0317		0.752101	Sensorineural hearing loss || id:finn-b-H8_HL_SEN_NAS	Sensorineural hearing loss	Sensorineural hearing loss || ||	TRUE	igd	3	172294500	0.00600435	7.2e-17	4410161	ieu-b-111	triglycerides || id:ieu-b-111	TRUE	reported	igd	2	TRUE	0.000151474633416874	668.128422342976	1338.82588599823	69.6065047911338
rs79357714	G	A	G	A	-0.0289463	-0.0066	0.045724	0.04372	FALSE	FALSE	FALSE	finn-b-H8_HL_SEN_NAS	11	116902639	0.0311		0.8317	Sensorineural hearing loss || id:finn-b-H8_HL_SEN_NAS	Sensorineural hearing loss	Sensorineural hearing loss || ||	TRUE	igd	11	116902639	0.00476453	1.2e-09	4410161	ieu-b-111	triglycerides || id:ieu-b-111	TRUE	reported	igd	2	TRUE	7.31196882149502e-05	322.493031648282	1338.82588599823	36.9101649446922
rs7947951	G	A	G	A	0.0193777	0.0182	0.689254	0.5377	FALSE	FALSE	FALSE	finn-b-H8_HL_SEN_NAS	11	13356030	0.0126		0.1495	Sensorineural hearing loss || id:finn-b-H8_HL_SEN_NAS	Sensorineural hearing loss	Sensorineural hearing loss || ||	TRUE	igd	11	13356030	0.00214074	1.4e-19	4410161	ieu-b-111	triglycerides || id:ieu-b-111	TRUE	reported	igd	2	TRUE	0.000160849343921498	709.485301984836	1338.82588599823	81.9363489425462
rs80276949	A	G	A	G	0.0457563	0.0427	0.022677	0.01287	FALSE	FALSE	FALSE	finn-b-H8_HL_SEN_NAS	10	52373245	0.0562		0.4473	Sensorineural hearing loss || id:finn-b-H8_HL_SEN_NAS	Sensorineural hearing loss	Sensorineural hearing loss || ||	TRUE	igd	10	52373245	0.00669008	8e-12	4410161	ieu-b-111	triglycerides || id:ieu-b-111	TRUE	reported	igd	2	TRUE	9.28016104090016e-05	409.307841786623	1338.82588599823	46.7777335045877
rs8102873	T	C	T	C	0.0123302	0.0105	0.584919	0.4762	FALSE	FALSE	FALSE	finn-b-H8_HL_SEN_NAS	19	57488423	0.0126		0.4059	Sensorineural hearing loss || id:finn-b-H8_HL_SEN_NAS	Sensorineural hearing loss	Sensorineural hearing loss || ||	TRUE	igd	19	57488423	0.00201474	9.4e-10	4410161	ieu-b-111	triglycerides || id:ieu-b-111	TRUE	reported	igd	2	TRUE	7.38242121637684e-05	325.600550896103	1338.82588599823	37.4543465380339
rs852388	C	G	C	G	0.0157124	-0.0088	0.211278	0.1268	FALSE	TRUE	FALSE	finn-b-H8_HL_SEN_NAS	7	5574239	0.0192		0.6474	Sensorineural hearing loss || id:finn-b-H8_HL_SEN_NAS	Sensorineural hearing loss	Sensorineural hearing loss || ||	TRUE	igd	7	5574239	0.00245601	1.6e-10	4410161	ieu-b-111	triglycerides || id:ieu-b-111	TRUE	reported	igd	2	TRUE	8.22798101584074e-05	362.896904376791	1338.82588599823	40.9284023160699
rs867939	A	G	A	G	-0.0136048	0.0088	0.57621	0.5216	FALSE	FALSE	FALSE	finn-b-H8_HL_SEN_NAS	18	19911690	0.0126		0.4851	Sensorineural hearing loss || id:finn-b-H8_HL_SEN_NAS	Sensorineural hearing loss	Sensorineural hearing loss || ||	TRUE	igd	18	19911690	0.00202516	1.8e-11	4410161	ieu-b-111	triglycerides || id:ieu-b-111	TRUE	reported	igd	2	TRUE	9.03952925969112e-05	398.693653233342	1338.82588599823	45.1300320375335
rs880315	C	T	C	T	-0.011772	0.0167	0.340211	0.4135	FALSE	FALSE	FALSE	finn-b-H8_HL_SEN_NAS	1	10796866	0.0128		0.1902	Sensorineural hearing loss || id:finn-b-H8_HL_SEN_NAS	Sensorineural hearing loss	Sensorineural hearing loss || ||	TRUE	igd	1	10796866	0.00210497	2.2e-08	4410161	ieu-b-111	triglycerides || id:ieu-b-111	TRUE	reported	igd	2	TRUE	6.22133983208004e-05	274.388049138058	1338.82588599823	31.2758185990241
rs921971	C	T	C	T	0.01565	-0.0139	0.265901	0.1952	FALSE	FALSE	FALSE	finn-b-H8_HL_SEN_NAS	18	57861663	0.0158		0.3791	Sensorineural hearing loss || id:finn-b-H8_HL_SEN_NAS	Sensorineural hearing loss	Sensorineural hearing loss || ||	TRUE	igd	18	57861663	0.00225602	4e-12	4410161	ieu-b-111	triglycerides || id:ieu-b-111	TRUE	reported	igd	2	TRUE	9.56165968804892e-05	421.724719164328	1338.82588599823	48.1219029515125
rs9376511	G	A	G	A	-0.0154993	0.0106	0.203288	0.2051	FALSE	FALSE	FALSE	finn-b-H8_HL_SEN_NAS	6	140611419	0.0155		0.4934	Sensorineural hearing loss || id:finn-b-H8_HL_SEN_NAS	Sensorineural hearing loss	Sensorineural hearing loss || ||	TRUE	igd	6	140611419	0.00246511	3.2e-10	4410161	ieu-b-111	triglycerides || id:ieu-b-111	TRUE	reported	igd	2	TRUE	7.78157067498057e-05	343.206346308415	1338.82588599823	39.5322526191944
rs9425589	A	G	A	G	-0.0137618	0.0148	0.566781	0.5585	FALSE	FALSE	FALSE	finn-b-H8_HL_SEN_NAS	1	172355276	0.0126		0.2417	Sensorineural hearing loss || id:finn-b-H8_HL_SEN_NAS	Sensorineural hearing loss	Sensorineural hearing loss || ||	TRUE	igd	1	172355276	0.00200182	6.2e-12	4410161	ieu-b-111	triglycerides || id:ieu-b-111	TRUE	reported	igd	2	TRUE	9.30043492274864e-05	410.202118365813	1338.82588599823	47.2607311427088
rs9436661	G	T	G	T	-0.0777322	-0.0125	0.352919	0.2643	FALSE	FALSE	FALSE	finn-b-H8_HL_SEN_NAS	1	62904575	0.0142		0.3818	Sensorineural hearing loss || id:finn-b-H8_HL_SEN_NAS	Sensorineural hearing loss	Sensorineural hearing loss || ||	TRUE	igd	1	62904575	0.00207793	1e-200	4410161	ieu-b-111	triglycerides || id:ieu-b-111	TRUE	reported	igd	2	TRUE	0.00275972369499472	12204.5013425348	1338.82588599823	1399.39427342428
rs9480889	G	C	G	C	0.0163067	0.0063	0.783137	0.8609	FALSE	TRUE	FALSE	finn-b-H8_HL_SEN_NAS	6	109189021	0.0182		0.7295	Sensorineural hearing loss || id:finn-b-H8_HL_SEN_NAS	Sensorineural hearing loss	Sensorineural hearing loss || ||	TRUE	igd	6	109189021	0.0024101	1.3e-11	4410161	ieu-b-111	triglycerides || id:ieu-b-111	TRUE	reported	igd	2	TRUE	9.03202982258087e-05	398.362856355222	1338.82588599823	45.7785505020355
rs954244	G	C	G	C	0.015323	0.017	0.254641	0.1926	FALSE	TRUE	FALSE	finn-b-H8_HL_SEN_NAS	2	121309231	0.0159		0.2853	Sensorineural hearing loss || id:finn-b-H8_HL_SEN_NAS	Sensorineural hearing loss	Sensorineural hearing loss || ||	TRUE	igd	2	121309231	0.00227424	1.6e-11	4410161	ieu-b-111	triglycerides || id:ieu-b-111	TRUE	reported	igd	2	TRUE	8.91274394416654e-05	393.101215305377	1338.82588599823	45.3957311856763
rs9561643	C	A	C	A	0.0167149	-0.0017	0.314726	0.3813	FALSE	FALSE	FALSE	finn-b-H8_HL_SEN_NAS	13	95253131	0.0129		0.8979	Sensorineural hearing loss || id:finn-b-H8_HL_SEN_NAS	Sensorineural hearing loss	Sensorineural hearing loss || ||	TRUE	igd	13	95253131	0.00214481	6.5e-15	4410161	ieu-b-111	triglycerides || id:ieu-b-111	TRUE	reported	igd	2	TRUE	0.00012051314984381	531.546210710167	1338.82588599823	60.7337243062567
rs9584870	C	T	C	T	-0.0123562	0.0034	0.366179	0.3363	FALSE	FALSE	FALSE	finn-b-H8_HL_SEN_NAS	13	99245866	0.0134		0.7977	Sensorineural hearing loss || id:finn-b-H8_HL_SEN_NAS	Sensorineural hearing loss	Sensorineural hearing loss || ||	TRUE	igd	13	99245866	0.00210377	4.3e-09	4410161	ieu-b-111	triglycerides || id:ieu-b-111	TRUE	reported	igd	2	TRUE	7.08695887873921e-05	312.568306404359	1338.82588599823	34.4963656898573
rs970069	T	C	T	C	0.0162322	0.0237	0.212039	0.2006	FALSE	FALSE	FALSE	finn-b-H8_HL_SEN_NAS	5	140888248	0.0157		0.1312	Sensorineural hearing loss || id:finn-b-H8_HL_SEN_NAS	Sensorineural hearing loss	Sensorineural hearing loss || ||	TRUE	igd	5	140888248	0.00243455	2.6e-11	4410161	ieu-b-111	triglycerides || id:ieu-b-111	TRUE	reported	igd	2	TRUE	8.80451090899138e-05	388.327120562558	1338.82588599823	44.4546682312374
rs9831084	C	T	C	T	-0.0118516	0.0032	0.461922	0.3744	FALSE	FALSE	FALSE	finn-b-H8_HL_SEN_NAS	3	37025661	0.013		0.807	Sensorineural hearing loss || id:finn-b-H8_HL_SEN_NAS	Sensorineural hearing loss	Sensorineural hearing loss || ||	TRUE	igd	3	37025661	0.00199656	2.9e-09	4410161	ieu-b-111	triglycerides || id:ieu-b-111	TRUE	reported	igd	2	TRUE	6.98228945717544e-05	307.951568971608	1338.82588599823	35.2362139732526
rs9859117	C	G	C	G	0.0147856	-0.0032	0.202649	0.2692	FALSE	TRUE	FALSE	finn-b-H8_HL_SEN_NAS	3	127397553	0.0142		0.8218	Sensorineural hearing loss || id:finn-b-H8_HL_SEN_NAS	Sensorineural hearing loss	Sensorineural hearing loss || ||	TRUE	igd	3	127397553	0.00247772	2.4e-09	4410161	ieu-b-111	triglycerides || id:ieu-b-111	TRUE	reported	igd	2	TRUE	7.06483315183432e-05	311.592388562971	1338.82588599823	35.6101212903215
rs9889402	A	G	A	G	0.0122827	-0.0059	0.728192	0.7657	FALSE	FALSE	FALSE	finn-b-H8_HL_SEN_NAS	17	73364216	0.0148		0.6891	Sensorineural hearing loss || id:finn-b-H8_HL_SEN_NAS	Sensorineural hearing loss	Sensorineural hearing loss || ||	TRUE	igd	17	73364216	0.00222926	3.6e-08	4410161	ieu-b-111	triglycerides || id:ieu-b-111	TRUE	reported	igd	2	TRUE	5.97208283710967e-05	263.394078840824	1338.82588599823	30.3575166631581
rs9902027	T	C	T	C	-0.0151609	0.0137	0.77437	0.7453	FALSE	FALSE	FALSE	finn-b-H8_HL_SEN_NAS	17	7440984	0.0144		0.3407	Sensorineural hearing loss || id:finn-b-H8_HL_SEN_NAS	Sensorineural hearing loss	Sensorineural hearing loss || ||	TRUE	igd	17	7440984	0.00238645	2.1e-10	4410161	ieu-b-111	triglycerides || id:ieu-b-111	TRUE	reported	igd	2	TRUE	8.03203005672097e-05	354.253750196878	1338.82588599823	40.3594544497704
rs998584	A	C	A	C	0.0401182	0.0034	0.482727	0.4826	FALSE	FALSE	FALSE	finn-b-H8_HL_SEN_NAS	6	43757896	0.0126		0.7886	Sensorineural hearing loss || id:finn-b-H8_HL_SEN_NAS	Sensorineural hearing loss	Sensorineural hearing loss || ||	TRUE	igd	6	43757896	0.00198999	2.2e-90	4410161	ieu-b-111	triglycerides || id:ieu-b-111	TRUE	reported	igd	2	TRUE	0.000803774593871702	3547.6252501793	1338.82588599823	406.425632418254
