# Supplementary material for: Mendelian Randomization Reveals: Triglycerides and Sensorineural Hearing Loss
Source: Bioengineering (Basel). 2024 Apr 29;11(5):438. doi: 10.3390/bioengineering11050438 (PMC11118253; doi:10.3390/bioengineering11050438)
Supplement: Supplementary file 1 [file bioengineering-11-00438-s001.zip › bioengineering-2955688-supplementary/Supplementary materials/Supplementary File S4.csv]

	id.exposure	id.outcome	outcome	exposure	method	nsnp	b	se	pval
1	finn-b-H8_HL_SEN_NAS	ebi-a-GCST90018975	Triglycerides || id:ebi-a-GCST90018975	Sensorineural hearing loss || id:finn-b-H8_HL_SEN_NAS	MR Egger	8	-0.09615	0.06075	0.1646
2	finn-b-H8_HL_SEN_NAS	ebi-a-GCST90018975	Triglycerides || id:ebi-a-GCST90018975	Sensorineural hearing loss || id:finn-b-H8_HL_SEN_NAS	Weighted median	8	0.004364	0.01212	0.7187
3	finn-b-H8_HL_SEN_NAS	ebi-a-GCST90018975	Triglycerides || id:ebi-a-GCST90018975	Sensorineural hearing loss || id:finn-b-H8_HL_SEN_NAS	Inverse variance weighted	8	0.009776	0.009627	0.3099
4	finn-b-H8_HL_SEN_NAS	ebi-a-GCST90018975	Triglycerides || id:ebi-a-GCST90018975	Sensorineural hearing loss || id:finn-b-H8_HL_SEN_NAS	Weighted mode	8	0.003027	0.01892	0.8774
	id.exposure	id.outcome	outcome	exposure	method	nsnp	b	se	pval
1	finn-b-H8_HL_SEN_NAS	ieu-b-111	triglycerides || id:ieu-b-111	Sensorineural hearing loss || id:finn-b-H8_HL_SEN_NAS	MR Egger	7	-0.102	0.06722	0.1894
2	finn-b-H8_HL_SEN_NAS	ieu-b-111	triglycerides || id:ieu-b-111	Sensorineural hearing loss || id:finn-b-H8_HL_SEN_NAS	Weighted median	7	0.001861	0.01232	0.88
3	finn-b-H8_HL_SEN_NAS	ieu-b-111	triglycerides || id:ieu-b-111	Sensorineural hearing loss || id:finn-b-H8_HL_SEN_NAS	Inverse variance weighted	7	0.008925	0.009681	0.3566
4	finn-b-H8_HL_SEN_NAS	ieu-b-111	triglycerides || id:ieu-b-111	Sensorineural hearing loss || id:finn-b-H8_HL_SEN_NAS	Weighted mode	7	-0.0007616	0.01626	0.9642
